# Supplementary material for: Outdoor nighttime light exposure (light pollution) is associated with Alzheimer’s disease
Source: Front Neurosci. 2024 Sep 6;18:1378498. doi: 10.3389/fnins.2024.1378498 (PMC11412842; doi:10.3389/fnins.2024.1378498)
Supplement: Supplementary file 2 [file Data_Sheet_1.xlsx]

## Sheet: State VIIRS Radiance-Replicates
VIIRS Radiance Statistics			Pixel Count	Area (sq mi)	Area (sq km)	2012					2013					2014					2015					2016					2017					2018					2019					2020
						Sum	Mean	Stdev	Min	Max	Sum	Mean	Stdev	Min	Max	Sum	Mean	Stdev	Min	Max	Sum	Mean	Stdev	Min	Max	Sum	Mean	Stdev	Min	Max	Sum	Mean	Stdev	Min	Max	Sum	Mean	Stdev	Min	Max	Sum	Mean	Stdev	Min	Max	Sum	Mean	Stdev	Min
Alabama		replicate 1	750744	52443	135827	1.08182e+06	1.441	5.5798	0	250	1.05197e+06	1.4012	5.6826	0	244.7	1086517	1.4473	5.6581	0	235.9	1.02686e+06	1.3678	5.4894	0	256.7	1.01533e+06	1.3524	5.5648	0	248.3	990853	1.3198	5.6194	0	333.8	966814	1.2878	5.2779	0	211.6	945603	1.2596	5.2686	0	213.3	850345	1.1327	5.2188	0
		replicate 2	750003	52390	135690	1.08048e+06	1.4406	5.575	0	250	1.05064e+06	1.4009	5.677	0	244.7	1.08516e+06	1.4469	5.653	0	235.9	1.02558e+06	1.3674	5.4843	0	256.7	1014133	1.3522	5.5612	0	248.3	989704	1.3196	5.6162	0	333.8	965717	1.2876	5.2751	0	211.6	944572	1.2594	5.2661	0	213.3	849509	1.1327	5.2167	0
		replicate 3	750900	52454	135856	1.08046e+06	1.4389	5.567	0	250	1.05036e+06	1.3988	5.6662	0	244.7	1084932	1.4448	5.6419	0	235.9	1.02535e+06	1.3655	5.4738	0	256.7	1.01389e+06	1.3502	5.5523	0	248.3	989494	1.3177	5.6077	0	333.8	965575	1.2859	5.2674	0	211.6	944315	1.2576	5.2578	0	213.3	849178	1.1309	5.2102	0
		Average	750549	52429	135791	1.08092e+06	1.44017	5.57393	0	250	1.05099e+06	1.4003	5.67527	0	244.7	1.08554e+06	1.44633	5.651	0	235.9	1.02593e+06	1.3669	5.4825	0	256.7	1.01445e+06	1.3516	5.55943	0	248.3	990017	1.31903	5.61443	0	333.8	966035	1.2871	5.27347	0	211.6	944830	1.25887	5.26417	0	213.3	849677	1.1321	5.21523	0
		SD	479.24	34.2199	88.6295	783.612	0.00111505	0.00646632	0	0	859.99	0.00130767	0.00833627	0	3.48093e-14	856.79	0.00134288	0.00828312	0	0	815.593	0.00122882	0.00795424	0	0	771.567	0.00121655	0.00643454	0	3.48093e-14	731.714	0.00115902	0.00604676	0	0	677.858	0.00104403	0.00543722	0	0	682.037	0.00110151	0.00565361	0	3.48093e-14	601.754	0.00103923	0.00448367	0
		SEM	276.689	19.7569	51.1703	452.419	0.000643774	0.00373333	0	0	496.515	0.000754983	0.00481295	0	2.00972e-14	494.668	0.000775314	0.00478226	0	0	470.883	0.00070946	0.00459239	0	0	445.464	0.000702377	0.00371498	0	2.00972e-14	422.455	0.000669162	0.0034911	0	0	391.362	0.000602771	0.00313918	0	0	393.774	0.000635959	0.00326411	0	2.00972e-14	347.423	0.0006	0.00258865	0
		CV	0.0638519	0.065269	0.065269	0.072495	0.077425	0.11601	#DIV/0!	0	0.0818264	0.093385	0.146888	#DIV/0!	1.42253e-14	0.0789277	0.0928474	0.146578	#DIV/0!	0	0.079498	0.0898984	0.145084	#DIV/0!	0	0.0760575	0.0900083	0.115741	#DIV/0!	1.40191e-14	0.0739093	0.0878691	0.1077	#DIV/0!	0	0.0701691	0.081115	0.103105	#DIV/0!	0	0.0721862	0.0875005	0.107398	#DIV/0!	1.63194e-14	0.0708215	0.0917967	0.0859726	#DIV/0!
Arizona		replicate 1	1666897	114411	296324	963896	0.5783	5.0223	0	452.1	971641	0.5829	5.1055	0	651.7	946276	0.5677	4.9183	0	587.5	929548	0.5577	4.8466	0	567.9	928476	0.557	4.8164	0	556	914238	0.5485	4.7342	0	423.2	911698	0.5469	4.7307	0	471	905148	0.543	4.7973	0	815.9	906263	0.5437	4.7412	0
		replicate 2	1666928	114428	296369	969090	0.5814	5.0553	0	452.1	977226	0.5862	5.1506	0	651.7	951091	0.5706	4.9501	0	587.5	934302	0.5605	4.8821	0	567.9	933261	0.5599	4.8493	0	556	918750	0.5512	4.764	0	423.2	915939	0.5495	4.7541	0	471	908778	0.5452	4.8118	0	815.9	910261	0.5461	4.7551	0
		replicate 3	1663835	114242	295887	964875	0.5799	5.0454	0	452.1	972709	0.5846	5.1312	0	651.7	947105	0.5692	4.9389	0	587.5	930577	0.5593	4.8711	0	567.9	929490	0.5586	4.8387	0	556	915288	0.5501	4.7555	0	423.2	912523	0.5494	4.7469	0	471	905644	0.5443	4.8075	0	815.9	906879	0.5451	4.7497	0
		Average	1.66589e+06	114360	296193	965954	0.579867	5.041	0	452.1	973859	0.584567	5.1291	0	651.7	948157	0.569167	4.93577	0	587.5	931475	0.559167	4.8666	0	567.9	930409	0.5585	4.8348	0	556	916092	0.549933	4.75123	0	423.2	913387	0.5486	4.7439	0	471	906523	0.544167	4.80553	0	815.9	907801	0.544967	4.74867	0
		SD	1776.86	102.832	266.334	2759.86	0.00155027	0.0169343	0	6.96187e-14	2964.54	0.00165025	0.0226232	0	0	2574.09	0.00145029	0.0161299	0	0	2501.26	0.00140475	0.0181728	0	0	2521.54	0.00145258	0.0167932	0	0	2361.4	0.00135769	0.0153513	0	0	2248.64	0.00147309	0.011985	0	0	1968.21	0.00110604	0.00744737	0	0	2152.76	0.00120554	0.00700738	0
		SEM	1025.87	59.3698	153.768	1593.41	0.000895048	0.00977701	0	4.01944e-14	1711.58	0.000952774	0.0130615	0	0	1486.15	0.000837324	0.0093126	0	0	1444.1	0.000811035	0.0104921	0	0	1455.81	0.00083865	0.00969553	0	0	1363.36	0.000783865	0.00886309	0	0	1298.25	0.00085049	0.00691954	0	0	1136.35	0.000638575	0.00429974	0	0	1242.89	0.00069602	0.00404571	0
		CV	0.106662	0.0899189	0.0899189	0.285713	0.267349	0.335931	#DIV/0!	1.5399e-14	0.304411	0.282304	0.441076	#DIV/0!	0	0.271483	0.254809	0.326796	#DIV/0!	0	0.268527	0.251223	0.373418	#DIV/0!	0	0.271014	0.260087	0.347339	#DIV/0!	0	0.257769	0.246883	0.323102	#DIV/0!	0	0.246187	0.268518	0.25264	#DIV/0!	0	0.217117	0.203255	0.154975	#DIV/0!	0	0.23714	0.221214	0.147565	#DIV/0!
Arkansas		replicate 1	782418	53326	138114	627916	0.8025	3.952	0	195.2	617528	0.7893	4.0442	0	212.4	629897	0.8051	4.0129	0	239.1	620950	0.7936	3.9404	0	252.8	597393	0.7635	3.9891	0	251.2	591423	0.7559	3.9096	0	229	591465	0.7559	3.8051	0	189	558351	0.7136	3.8163	0	218.4	497209	0.6355	3.7298	0
		replicate 2	784235	53438	138404	628890	0.8019	3.9537	0	195.2	618718	0.7889	4.05802	0	212.4	631009	0.8046	4.0172	0	239.1	621942	0.7931	3.9455	0	252.8	598470	0.7631	3.9938	0	251.2	592754	0.7558	3.919	0	229	592765	0.7559	3.8146	0	189	559693	0.7137	3.8299	0	218.4	498468	0.6356	3.7443	0
		replicate 3	783392	53392	138285	630661	0.805	3.9607	0	195.2	620485	0.792	4.0562	0	212.4	632807	0.8078	4.0242	0	239.1	623904	0.7964	3.9561	0	252.8	600535	0.7666	4.0067	0	251.2	594947	0.7595	3.9329	0	229	594904	0.7594	3.8278	0	189	562013	0.7174	3.8459	0	218.4	500965	0.6395	3.7619	0
		Average	783348	53385.3	138268	629156	0.803133	3.95547	0	195.2	618910	0.790067	4.05281	0	212.4	631238	0.805833	4.0181	0	239.1	622265	0.794367	3.94733	0	252.8	598799	0.7644	3.99653	0	251.2	593041	0.757067	3.9205	0	229	593045	0.757067	3.81583	0	189	560019	0.7149	3.8307	0	218.4	498881	0.636867	3.74533	0
		SD	909.287	56.2968	145.809	1391.41	0.00164418	0.00461122	0	3.48093e-14	1487.67	0.00168622	0.00750894	0	0	1468.21	0.00172143	0.00570351	0	0	1503.25	0.00177858	0.00800895	0	3.48093e-14	1596.79	0.00191572	0.00911281	0	3.48093e-14	1779.6	0.00210792	0.0117222	0	0	1736.67	0.00202073	0.0114001	0	0	1852.66	0.00216564	0.0148162	0	0	1911.64	0.00228108	0.0160749	0
		SEM	524.977	32.503	84.1827	803.334	0.000949269	0.00266229	0	2.00972e-14	858.906	0.000973539	0.00433529	0	0	847.671	0.00099387	0.00329292	0	0	867.904	0.00102686	0.00462397	0	2.00972e-14	921.908	0.00110604	0.00526128	0	2.00972e-14	1027.45	0.00121701	0.00676782	0	0	1002.67	0.00116667	0.00658188	0	0	1069.64	0.00125033	0.00855414	0	0	1103.68	0.00131698	0.00928086	0
		CV	0.116077	0.105454	0.105454	0.221156	0.204721	0.116578	#DIV/0!	1.78327e-14	0.240369	0.213427	0.185277	#DIV/0!	0	0.232592	0.213622	0.141945	#DIV/0!	0	0.241578	0.223899	0.202895	#DIV/0!	1.37695e-14	0.266666	0.250618	0.228018	#DIV/0!	1.38572e-14	0.30008	0.278433	0.298998	#DIV/0!	0	0.29284	0.266915	0.298759	#DIV/0!	0	0.330822	0.302929	0.386775	#DIV/0!	0	0.383185	0.358173	0.429199	#DIV/0!
California	S Cal	replicate 1	1392495	94430.1	244574	2.44641e+06	1.7569	9.0783	0	1445.2	2536088	1.8213	9.6686	0	1837.9	2.53212e+06	1.8084	9.6682	0	1915.2	2.5187e+06	1.8088	9.5385	0	1595.3	2.523e+06	1.8119	9.7353	0	2126.3	2.53504e+06	1.8205	9.4974	0	1483.6	2.58641e+06	1.8574	9.7197	0	1977.6	2.59674e+06	1.8648	9.8285	0	2090.6	2.62961e+06	1.8884	10.0326	0
		replicate 2	1405163	95321.2	246882	2.41183e+06	1.7164	8.9724	0	1445.2	2.50109e+06	1.7799	9.5613	0	1837.9	2.49766e+06	1.7775	9.5623	0	1915.2	2.48459e+06	1.7682	9.4327	0	1595.3	2.48921e+06	1.7715	9.6315	0	2126.3	2.50077e+06	1.7797	9.393	0	1483.6	2.55144e+06	1.8158	9.6128	0	1977.6	2.56073e+06	1.8224	9.7113	0	2090.6	2.59315e+06	1.8454	9.9147	0
		replicate 3	1396710	94727	245343	2.41806e+06	1.7313	9.0128	0	1445.2	2.5074e+06	1.7952	9.603	0	1837.9	2.50386e+06	1.7927	9.6038	0	1915.2	2.4906e+06	1.7832	9.4739	0	1595.3	2.49508e+06	1.7864	9.6721	0	2126.3	2.50656e+06	1.7946	9.4331	0	1483.6	2.55741e+06	1.831	9.654	0	1977.6	2.56666e+06	1.8376	9.7531	0	2090.6	2.59935e+06	1.8611	9.9581	0
	N Cal	replicate 1	1202510	76864.9	199080	944778	0.7857	5.1093	0	410.4	989347	0.8227	5.4506	0	420	953614	0.793	5.2325	0	411.7	938228	0.7802	5.1822	0	473.7	905528	0.753	5.0189	0	443.8	909310	0.7562	4.9336	0	383.4	915017	0.7609	4.9191	0	352	905972	0.7534	4.965	0	267.8	905445	0.753	4.9774	0
		replicate 2	1205671	77067.2	199604	935172	0.7756	5.0744	0	410.4	979802	0.8127	5.4184	0	420	944174	0.7831	5.2002	0	411.7	928543	0.7701	5.1474	0	473.7	896006	0.7432	4.9842	0	443.8	899592	0.7461	4.8974	0	383.4	905165	0.7508	4.8809	0	352	895806	0.743	4.9235	0	267.8	895362	0.7426	4.9367	0
		replicate 3	1204669	76999.6	199429	940755	0.7809	5.0949	0	410.4	985210	0.8178	5.4362	0	420	949526	0.7882	5.2183	0	411.7	934118	0.7754	5.1676	0	473.7	901473	0.7483	5.0042	0	443.8	905245	0.7514	4.919	0	383.4	910841	0.7561	4.9037	0	352	901705	0.7485	4.949	0	267.8	901116	0.748	4.9612	0
		sum (replicate 1)	2595005	171295	443654	3391193	1.30682		0	1445.2	3.52544e+06	1.35855		0	1837.9	3.48573e+06	1.34325		0	1915.2	3456930	1.33215		0	1595.3	3.42853e+06	1.3212		0	2126.3	3.44435e+06	1.3273		0	1483.6	3.50143e+06	1.3493		0	1977.6	3.50271e+06	1.34979		0	2090.6	3535057	1.36225		0
		sum (replicate 2)	2610834	172388	446486	3.347e+06	1.28197		0	1445.2	3.48089e+06	1.33325		0	1837.9	3.44183e+06	1.31829		0	1915.2	3.41313e+06	1.30729		0	1595.3	3.38522e+06	1.2966		0	2126.3	3.40036e+06	1.3024		0	1483.6	3.45661e+06	1.32395		0	1977.6	3456533	1.32392		0	2090.6	3.48852e+06	1.33617		0
		sum (replicate 3)	2601379	171727	444772	3.35882e+06	1.29117		0	1445.2	3.49261e+06	1.3426		0	1837.9	3.45339e+06	1.32752		0	1915.2	3.42472e+06	1.3165		0	1595.3	3.39655e+06	1.30567		0	2126.3	3.41181e+06	1.31154		0	1483.6	3.46825e+06	1.33324		0	1977.6	3468362	1.33328		0	2090.6	3.50047e+06	1.34562		0
		Average	2602406	171803	444971	3.36567e+06	1.29332	#DIV/0!	0	1445.2	3.49964e+06	1.3448	#DIV/0!	0	1837.9	3.46032e+06	1.32969	#DIV/0!	0	1915.2	3.43159e+06	1.31865	#DIV/0!	0	1595.3	3.40343e+06	1.30783	#DIV/0!	0	2126.3	3.41884e+06	1.31375	#DIV/0!	0	1483.6	3.47543e+06	1.33549	#DIV/0!	0	1977.6	3.47587e+06	1.33566	#DIV/0!	0	2090.6	3.50801e+06	1.34801	#DIV/0!	0
		SD	7964.32	550.739	1426.41	22879.7	0.0125634	#DIV/0!	0	0	23092	0.012792	#DIV/0!	0	2.78475e-13	22756.6	0.0126195	#DIV/0!	0	0	22695.1	0.0125648	#DIV/0!	0	0	22459	0.0124396	#DIV/0!	0	0	22823.2	0.0125947	#DIV/0!	0	2.78475e-13	23258	0.0128244	#DIV/0!	0	2.78475e-13	23986.3	0.0130989	#DIV/0!	0	0	24170.7	0.0132065	#DIV/0!	0
		SEM	4598.2	317.969	823.541	13209.6	0.0072535	#DIV/0!	0	0	13332.2	0.00738548	#DIV/0!	0	1.60777e-13	13138.5	0.00728587	#DIV/0!	0	0	13103	0.00725427	#DIV/0!	0	0	12966.7	0.00718203	#DIV/0!	0	0	13177	0.00727153	#DIV/0!	0	1.60777e-13	13428	0.00740417	#DIV/0!	0	1.60777e-13	13848.5	0.00756263	#DIV/0!	0	0	13955	0.00762476	#DIV/0!	0
		CV	0.306037	0.320564	0.320564	0.679795	0.971412	#DIV/0!	#DIV/0!	0	0.65984	0.951224	#DIV/0!	#DIV/0!	1.51518e-14	0.657646	0.949059	#DIV/0!	#DIV/0!	0	0.661357	0.952853	#DIV/0!	#DIV/0!	0	0.659894	0.951169	#DIV/0!	#DIV/0!	0	0.667573	0.958682	#DIV/0!	#DIV/0!	1.87702e-14	0.669211	0.960274	#DIV/0!	#DIV/0!	1.40814e-14	0.690079	0.980701	#DIV/0!	#DIV/0!	0	0.689014	0.979698	#DIV/0!	#DIV/0!
Colorado		replicate 1	1621092	104623	270974	692547	0.4272	3.9378	0	328.2	723943	0.4466	4.14	0	326.2	689753	0.4255	3.9435	0	307.1	677420	0.4179	3.9215	0	314.3	682542	0.421	3.9586	0	302.9	675739	0.4168	3.8563	0	300.5	691819	0.4268	3.9166	0	313.4	700776	0.4323	4.0439	0	298.4	686797	0.4237	3.9756	0
		replicate 2	1613109	104168	269795	692240	0.4291	3.9471	0	328.2	723773	0.4487	4.1501	0	326.2	689647	0.4275	3.9531	0	307.1	677322	0.4199	3.9311	0	314.3	682421	0.423	3.9683	0	302.9	675618	0.4188	3.8657	0	300.5	691711	0.4288	3.9262	0	313.4	700687	0.4344	4.0538	0	298.4	686724	0.4257	3.9853	0
		replicate 3	1619547	104565	270823	692497	0.4276	3.9396	0	328.2	723908	0.447	4.1419	0	326.2	689723	0.4259	3.9453	0	307.1	677401	0.4183	3.9234	0	314.3	682518	0.4214	3.9605	0	302.9	675707	0.4172	3.8582	0	300.5	691786	0.4271	3.9185	0	313.4	700754	0.4327	4.0459	0	298.4	686793	0.4241	3.9775	0
		Average	1617916	104452	270531	692428	0.427967	3.9415	0	328.2	723875	0.447433	4.144	0	326.2	689708	0.4263	3.9473	0	307.1	677381	0.4187	3.92533	0	314.3	682494	0.4218	3.96247	0	302.9	675688	0.4176	3.86007	0	300.5	691772	0.427567	3.92043	0	313.4	700739	0.433133	4.04787	0	298.4	686771	0.4245	3.97947	0
		SD	4234.05	247.655	641.426	164.604	0.00100167	0.00493254	0	0	89.7693	0.00111505	0.00536749	0	0	54.5409	0.0010583	0.00510294	0	0	51.8588	0.0010583	0.00508363	0	0	64.1217	0.0010583	0.00514036	0	0	62.4947	0.0010583	0.00497024	0	0	55.0989	0.00107858	0.00508363	0	0	46.1021	0.00111505	0.00523482	0	0	41.1873	0.0010583	0.00514036	0
		SEM	2444.53	142.984	370.328	95.034	0.000578312	0.00284781	0	0	51.8283	0.000643774	0.00309892	0	0	31.4892	0.00061101	0.00294618	0	0	29.9407	0.00061101	0.00293504	0	0	37.0207	0.00061101	0.00296779	0	0	36.0813	0.00061101	0.00286957	0	0	31.8114	0.000622718	0.00293504	0	0	26.6171	0.000643774	0.00302232	0	0	23.7795	0.00061101	0.00296779	0
		CV	0.261698	0.237099	0.237099	0.023772	0.234052	0.125144	#DIV/0!	0	0.0124012	0.24921	0.129524	#DIV/0!	0	0.00790783	0.248253	0.129277	#DIV/0!	0	0.00765577	0.252759	0.129508	#DIV/0!	0	0.0093952	0.250901	0.129726	#DIV/0!	0	0.00924904	0.253424	0.128761	#DIV/0!	0	0.0079649	0.25226	0.12967	#DIV/0!	0	0.00657907	0.257438	0.129323	#DIV/0!	0	0.00599723	0.249305	0.129172	#DIV/0!
Conneticut		replicate 1	84282	5238	13566.4	311038	3.6904	8.366	0	175.4	325051	3.8567	8.8369	0	195.9	322394	3.8252	8.5409	0	186.6	304688	3.6151	8.1322	0	145.7	295441	3.5054	8.0308	0	150	293884	3.4869	7.8609	0	146.8	287759	3.4142	7.5435	0	145.1	282198	3.3483	7.3737	0	136.4	262358	3.1129	7.2465	0
		replicate 2	84952	5279	13672.6	311479	3.6665	8.3384	0	175.4	325477	3.8313	8.8078	0	195.9	322840	3.8003	8.5136	0	186.6	305111	3.5916	8.1062	0	145.7	295858	3.4826	8.0057	0	150	294270	3.464	7.8357	0	146.8	288166	3.3921	7.5203	0	145.1	252577	3.3263	7.3504	0	136.4	262752	3.0929	7.2244	0
		replicate 3	84835	5270	13649.3	310778	3.6633	8.3315	0	175.4	324726	3.8277	8.7997	0	195.9	322108	3.7969	8.5057	0	186.6	304424	3.5884	8.0983	0	145.7	295179	3.4794	7.9982	0	150	293626	3.4611	7.8277	0	146.8	287510	3.389	7.5109	0	145.1	281955	3.3236	7.339	0	136.4	262148	3.0901	7.2155	0
		Average	84689.7	5262.33	13629.4	311098	3.6734	8.3453	0	175.4	325085	3.83857	8.8148	0	195.9	322447	3.80747	8.52007	0	186.6	304741	3.59837	8.11223	0	145.7	295493	3.48913	8.01157	0	150	293926	3.47067	7.84143	0	146.8	287811	3.39843	7.5249	0	145.1	272243	3.33273	7.35437	0	136.4	262419	3.09863	7.2288	0
		SD	357.864	21.5484	55.8103	354.059	0.0148091	0.0182557	0	0	376.431	0.0158067	0.019563	0	0	368.75	0.0154513	0.0184695	0	0	346.675	0.0145796	0.0177371	0	0	342.367	0.0141779	0.0170735	0	0	323.921	0.0141331	0.0173267	0	0	331.004	0.013742	0.0167797	0	0	17031.8	0.0135486	0.0176868	0	0	306.563	0.0124344	0.0159615	0
		SEM	206.613	12.441	32.2221	204.416	0.00855005	0.0105399	0	0	217.332	0.00912603	0.0112947	0	0	212.898	0.00892082	0.0106634	0	0	200.153	0.00841751	0.0102405	0	0	197.666	0.00818562	0.00985737	0	0	187.016	0.00815972	0.0100036	0	0	191.105	0.00793396	0.00968779	0	0	9833.3	0.00782226	0.0102115	0	0	176.994	0.00717898	0.00921539	0
		CV	0.422559	0.409484	0.409484	0.113809	0.403145	0.218754	#DIV/0!	0	0.115795	0.411788	0.221933	#DIV/0!	0	0.11436	0.405816	0.216777	#DIV/0!	0	0.113761	0.405171	0.218646	#DIV/0!	0	0.115863	0.406345	0.21311	#DIV/0!	0	0.110205	0.407215	0.220963	#DIV/0!	0	0.115007	0.404364	0.22299	#DIV/0!	0	6.25609	0.40653	0.240494	#DIV/0!	0	0.116822	0.401285	0.220805	#DIV/0!
Delaware		replicate 1	35043	2264	5863.76	144322	4.1184	10.1582	0	217.5	149296	4.2604	10.6962	0	220.3	151975	4.3368	10.4737	0	202.6	147825	4.2184	10.0849	0	172.4	142097	4.0549	9.9959	0	156.1	140619	4.0128	9.6785	0	150.4	140599	4.0122	9.4689	0	157	140672	4.0143	9.5393	0	147.9	136563	3.897	9.598	0
		replicate 2	34823	2249	5824.91	146509	4.2073	10.2657	0	217.5	151500	4.3506	10.8115	0	220.3	154260	4.4298	10.5856	0	202.6	150061	4.3093	10.2005	0	172.4	144090	4.1378	10.0884	0	156.1	142533	4.0931	9.7604	0	150.4	142485	4.0908	9.5334	0	157	142427	4.09	9.5953	0	147.9	138146	3.9671	9.6517	0
		replicate 3	35568	2297	5949.23	145759	4.098	10.1233	0	217.5	150724	4.2376	10.6569	0	220.3	153492	4.3154	10.4403	0	202.6	149385	4.2	10.0732	0	172.4	143561	4.0362	9.9839	0	156.1	142030	3.9932	9.6687	0	150.4	141983	3.9919	9.4512	0	157	142017	3.9928	9.5174	0	147.9	137724	3.8721	9.5696	0
		Average	35144.7	2270	5879.3	145530	4.14123	10.1824	0	217.5	150507	4.28287	10.7215	0	220.3	153242	4.36067	10.4999	0	202.6	149090	4.24257	10.1195	0	172.4	143249	4.0763	10.0227	0	156.1	141727	4.03303	9.70253	0	150.4	141689	4.03163	9.4845	0	157	141705	4.03237	9.55067	0	147.9	137477	3.91207	9.60643	0
		SD	382.764	24.5561	63.6002	1111.58	0.0581175	0.0742204	0	0	1117.88	0.0597563	0.0803531	0	3.48093e-14	1162.81	0.0608198	0.0761022	0	0	1146.91	0.0585205	0.0703628	0	0	1032.23	0.054075	0.0571846	0	0	992.364	0.0529343	0.050353	0	0	976.412	0.0522355	0.0432635	0	0	918.05	0.0510565	0.0401747	0	0	820.016	0.0492596	0.0416946	0
		SEM	220.989	14.1774	36.7196	641.769	0.0335542	0.0428512	0	0	645.411	0.0345003	0.0463919	0	2.00972e-14	671.35	0.0351144	0.0439376	0	0	662.169	0.0337868	0.040624	0	0	595.958	0.0312202	0.0330156	0	0	572.942	0.0305616	0.0290713	0	0	563.732	0.0301582	0.0249782	0	0	530.036	0.0294775	0.0231949	0	0	473.436	0.02844	0.0240724	0
		CV	1.08911	1.08176	1.08176	0.763812	1.40339	0.728909	#DIV/0!	0	0.742746	1.39524	0.749455	#DIV/0!	1.58009e-14	0.758807	1.39474	0.724792	#DIV/0!	0	0.769273	1.37936	0.695317	#DIV/0!	0	0.720583	1.32657	0.570549	#DIV/0!	0	0.700192	1.31252	0.518967	#DIV/0!	0	0.689123	1.29564	0.456149	#DIV/0!	0	0.647858	1.26617	0.420648	#DIV/0!	0	0.596473	1.25917	0.434028	#DIV/0!
District of Columbia		replicate 1	1050	67.85	175.731	100488	95.7024	72.8558	7.5	464.5	101191	96.372	75.5496	6.5	464.7	102079	97.85	75.1755	6.5	458.6	98299	93.6181	72.4442	6.7	429.6	95530.4	90.9813	71.4507	6.5	419.1	93546	89.0914	69.7944	6.6	428.4	94131.4	89.649	70.5069	7.3	440.4	94443.3	89.946	71.7257	6.7	456	91465.9	87.1104	70.096	6.9
		replicate 2	1051	67.91	175.887	100582	95.7012	72.8492	7.5	464.5	101354	96.4361	75.4988	6.5	464.7	102235	97.274	75.1209	6.5	458.6	98467.1	93.689	72.3971	6.7	429.6	95689.7	91.0463	71.3866	6.5	419.1	93648.9	89.1046	69.7564	6.6	428.4	94251.2	89.6776	70.4722	7.3	440.4	94552.5	89.9643	71.6941	6.7	456	91539.1	87.0971	70.0715	6.9
		replicate 3	1065	68.83	178.27	101172	94.9976	72.6963	7.5	464.5	101978	95.7543	75.3291	6.5	464.7	102863	96.5852	74.9609	6.5	458.6	99054.9	93.0093	72.235	6.7	429.6	96252.4	90.3778	71.2364	6.5	419.1	94178.5	88.4305	69.6093	6.6	428.4	94751.2	88.9683	70.3202	7.3	440.4	95089.3	89.2857	71.5271	6.7	456	92074.7	86.4551	69.9103	6.9
		Average	1055.33	68.1967	176.629	100747	95.4671	72.8004	7.5	464.5	101508	96.1875	75.4592	6.5	464.7	102392	97.2364	75.0858	6.5	458.6	98607	93.4388	72.3588	6.7	429.6	95824.2	90.8018	71.3579	6.5	419.1	93791.1	88.8755	69.72	6.6	428.4	94377.9	89.4316	70.4331	7.3	440.4	94695	89.732	71.649	6.7	456	91693.2	86.8875	70.0259	6.9
		SD	8.3865	0.549303	1.42269	371.167	0.406571	0.0902425	0	0	415.661	0.3765	0.115469	0	0	415.27	0.633238	0.111531	0	6.96187e-14	396.894	0.373643	0.109742	0	6.96187e-14	379.318	0.36863	0.109995	0	6.96187e-14	339.392	0.385438	0.097762	1.08779e-15	6.96187e-14	328.761	0.401513	0.0993017	0	6.96187e-14	345.783	0.386615	0.106716	0	0	332.381	0.374557	0.100888	1.08779e-15
		SEM	4.84195	0.31714	0.821393	214.293	0.234734	0.0521015	0	0	239.982	0.217372	0.0666662	0	0	239.756	0.3656	0.0643922	0	4.01944e-14	229.147	0.215723	0.0633594	0	4.01944e-14	218.999	0.212829	0.0635056	0	4.01944e-14	195.948	0.222533	0.0564429	6.28037e-16	4.01944e-14	189.81	0.231814	0.0573319	0	4.01944e-14	199.638	0.223213	0.0616124	0	0	191.9	0.216251	0.0582476	6.28037e-16
		CV	0.794678	0.805468	0.805468	0.368414	0.425875	0.123959	0	0	0.409487	0.391423	0.153022	0	0	0.405567	0.651235	0.148537	0	1.51807e-14	0.402501	0.39988	0.151663	0	1.62055e-14	0.395848	0.405972	0.154145	0	1.66115e-14	0.361859	0.433683	0.140221	1.64817e-14	1.62509e-14	0.348346	0.448961	0.140987	0	1.58081e-14	0.365154	0.430856	0.148942	0	0	0.362492	0.431083	0.144072	1.57651e-14
Florida		replicate 1	1001462	73169	189508	2.86786e+06	2.8637	10.203	0	297.8	2.84012e+06	2.836	10.2572	0	279.5	2.80646e+06	2.8024	10.046	0	306.2	2.75584e+06	2.7518	9.8543	0	327.3	2.75161e+06	2.7476	9.9717	0	327.7	2.79114e+06	2.7871	10.0955	0	364.4	2.84062e+06	2.8365	10.2823	0	356.8	2.85758e+06	2.8534	10.4252	0	393.4	2.81967e+06	2.8156	10.3745	0
		replicate 2	1016582	74266	192349	2.86554e+06	2.8188	10.1321	0	297.8	2.83802e+06	2.7917	10.1857	0	279.5	2.8044e+06	2.7587	9.9763	0	306.2	2.75388e+06	2.709	9.7859	0	327.3	2.74988e+06	2.705	9.9024	0	327.7	2.78951e+06	2.744	10.0255	0	364.4	2839040	2.7927	10.2109	0	356.8	2.85617e+06	2.8096	10.3529	0	393.4	2.8183e+06	2.7723	10.3024	0
		replicate 3	1010746	73879	191347	2.8619e+06	2.8315	10.159	0	297.8	2834617	2.8045	10.2128	0	279.5	2.80078e+06	2.771	10.0028	0	306.2	2.75053e+06	2.7213	9.812	0	327.3	2746816	2.7176	9.9287	0	327.7	2.78653e+06	2.7569	10.0522	0	364.4	2.83616e+06	2.806	10.2382	0	356.8	2.85345e+06	2.8231	10.3806	0	383.4	2.81614e+06	2.7862	10.3299	0
		Average	1.0096e+06	73771.3	191068	2.8651e+06	2.838	10.1647	0	297.8	2.83759e+06	2.81073	10.2186	0	279.5	2.80388e+06	2.77737	10.0084	0	306.2	2.75342e+06	2.72737	9.8174	0	327.3	2.74943e+06	2.7234	9.93427	0	327.7	2.78906e+06	2.76267	10.0577	0	364.4	2.8386e+06	2.81173	10.2438	0	356.8	2.85573e+06	2.8287	10.3862	0	390.067	2.81803e+06	2.79137	10.3356	0
		SD	7625.24	556.369	1441	3004.14	0.023145	0.035792	0	0	2777.94	0.0227983	0.0360971	0	0	2878	0.0225349	0.0351819	0	0	2686.53	0.0220355	0.0345183	0	0	2426.19	0.0218842	0.0349838	0	0	2340.79	0.0221211	0.0353265	0	6.96187e-14	2263.14	0.0224558	0.0360279	0	0	2100.64	0.0224306	0.0364777	0	5.7735	1779.62	0.0221075	0.0363864	0
		SEM	4402.44	321.22	831.959	1734.44	0.0133628	0.0206645	0	0	1603.85	0.0131626	0.0208407	0	0	1661.62	0.0130106	0.0203123	0	0	1551.07	0.0127222	0.0199291	0	0	1400.76	0.0126349	0.0201979	0	0	1351.46	0.0127716	0.0203958	0	4.01944e-14	1306.62	0.0129649	0.0208007	0	0	1212.81	0.0129503	0.0210604	0	3.33333	1027.47	0.0127638	0.0210077	0
		CV	0.755276	0.75418	0.75418	0.104853	0.815538	0.352121	#DIV/0!	0	0.097898	0.811116	0.35325	#DIV/0!	0	0.102644	0.811378	0.351524	#DIV/0!	0	0.0975707	0.807941	0.351603	#DIV/0!	0	0.0882434	0.803563	0.352152	#DIV/0!	0	0.0839277	0.800716	0.351237	#DIV/0!	1.9105e-14	0.0797272	0.798646	0.351705	#DIV/0!	0	0.0735587	0.792964	0.351212	#DIV/0!	1.48013	0.0631512	0.791997	0.352049	#DIV/0!
Georgia		replicate 1	856278	59912	155172	1.82582e+06	2.1323	7.6695	0	335.8	1.77818e+06	2.0766	7.6971	0	347.2	1.79616e+06	2.0976	7.5143	0	324	1717416	2.0057	7.2777	0	307.2	1.65409e+06	1.9317	7.2077	0	347.6	1.62988e+06	1.9035	7.2364	0	355.1	1.59726e+06	1.8653	7.1479	0	413	1.57141e+06	1.8352	7.3782	0	942.6	1.48382e+06	1.7329	7.3654	0
		replicate 2	854144	59765	154791	1.8332e+06	2.1462	7.744	0	335.8	1785151	2.09	7.7659	0	347.2	1.80193e+06	2.1096	7.568	0	324	1.72349e+06	2.0178	7.3354	0	307.2	1.66031e+06	1.9438	7.2661	0	347.6	1.63572e+06	1.915	7.2904	0	355.1	1.60221e+06	1.8758	7.1934	0	413	1.57598e+06	1.8451	7.4175	0	942.6	1.48887e+06	1.7431	7.4071	0
		replicate 3	852737	59665	154532	1.83429e+06	2.1511	7.7756	0	335.8	1786599	2.0951	7.8	0	347.2	1.80368e+06	2.1152	7.6064	0	324	1.72473e+06	2.0226	7.3686	0	307.2	1.6607e+06	1.9475	7.2903	0	347.6	1.63609e+06	1.9186	7.3131	0	355.1	1602975	1.8798	7.2169	0	413	1.57723e+06	1.8496	7.4457	0	942.6	1.48975e+06	1.747	7.4318	0
		Average	854386	59780.7	154832	1.8311e+06	2.1432	7.7297	0	335.8	1.78331e+06	2.08723	7.75433	0	347.2	1.80059e+06	2.10747	7.5629	0	324	1.72188e+06	2.01537	7.32723	0	307.2	1.65836e+06	1.941	7.2547	0	347.6	1.6339e+06	1.91237	7.27997	0	355.1	1600814	1.87363	7.18607	0	413	1.57487e+06	1.8433	7.4138	0	942.6	1.48748e+06	1.741	7.40143	0
		SD	1782.89	124.243	321.789	4611.79	0.00975244	0.0544763	0	0	4498.98	0.00955528	0.0524161	0	0	3934.41	0.00899185	0.0462613	0	0	3915.44	0.00870881	0.045997	0	0	3706.09	0.00826378	0.0424636	0	6.96187e-14	3481.17	0.00788691	0.0394	0	6.96187e-14	3104.03	0.00748888	0.0350797	0	0	3067.16	0.00736682	0.0339018	0	0	3202.74	0.0072808	0.0335607	0
		SEM	1029.35	71.7318	185.785	2662.62	0.00563057	0.0314519	0	0	2597.49	0.00551674	0.0302624	0	0	2271.53	0.00519145	0.026709	0	0	2260.58	0.00502803	0.0265564	0	0	2139.71	0.00477109	0.0245164	0	4.01944e-14	2009.85	0.00455351	0.0227476	0	4.01944e-14	1792.11	0.00432371	0.0202533	0	0	1770.83	0.00425323	0.0195732	0	0	1849.1	0.00420357	0.0193763	0
		CV	0.208675	0.207831	0.207831	0.251859	0.455041	0.704766	#DIV/0!	0	0.252282	0.457796	0.675958	#DIV/0!	0	0.218507	0.426666	0.611688	#DIV/0!	0	0.227393	0.43212	0.627754	#DIV/0!	0	0.223478	0.425748	0.585326	#DIV/0!	2.00284e-14	0.213059	0.412416	0.541212	#DIV/0!	1.96054e-14	0.193903	0.399698	0.488162	#DIV/0!	0	0.194756	0.399654	0.457279	#DIV/0!	0	0.215313	0.418196	0.453436	#DIV/0!
Idaho		replicate 1	1418060	84181	218029	220142	0.1552	1.8503	0	210.3	216592	0.1527	1.9524	0	245.5	216214	0.1525	1.886	0	217.8	211742	0.1493	1.8474	0	200.1	209836	0.148	1.8708	0	191.3	217154	0.1531	1.8313	0	206.9	219448	0.1548	1.8481	0	182.5	222458	0.1569	1.9323	0	186	214603	0.1513	1.9695	0
		replicate 2	1406820	83508	216286	222989	0.1585	1.8761	0	210.3	219565	0.1561	1.9782	0	245.5	218970	0.1556	1.9103	0	217.8	214431	0.1524	1.8698	0	200.1	212703	0.1512	1.8951	0	191.3	219882	0.1563	1.8534	0	206.9	222298	0.158	1.8715	0	182.5	225292	0.1601	1.9549	0	186	217419	0.1545	1.9913	0
		replicate 3	1405319	83408	216027	221534	0.1576	1.867	0	210.3	217964	0.1551	1.9681	0	245.5	217405	0.1547	1.9006	0	217.8	212930	0.1515	1.8615	0	200.1	210942	0.1501	1.8847	0	191.3	218381	0.1554	1.8455	0	206.9	220698	0.157	1.8633	0	182.5	223653	0.1591	1.9465	0	186	215726	0.1535	1.9824	0
		Average	1.41007e+06	83699	216780	221555	0.1571	1.86447	0	210.3	218041	0.154633	1.96623	0	245.5	217530	0.154267	1.89897	0	217.8	213034	0.151067	1.85957	0	200.1	211161	0.149767	1.88353	0	191.3	218472	0.154933	1.8434	0	206.9	220815	0.1566	1.86097	0	182.5	223801	0.1587	1.94457	0	186	215916	0.1531	1.98107	0
		SD	6963.28	420.408	1088.86	1423.87	0.00170587	0.0130852	0	3.48093e-14	1488.12	0.00174738	0.0130009	0	0	1382.41	0.00159478	0.0122321	0	3.48093e-14	1347.4	0.00159478	0.0113245	0	0	1445.76	0.00162583	0.0121919	0	3.48093e-14	1366.24	0.00165025	0.0111987	0	0	1428.27	0.00163707	0.0118732	0	0	1422.95	0.00163707	0.0114234	0	0	1417.71	0.00163707	0.010961	0
		SEM	4020.25	242.723	628.652	822.071	0.000984886	0.00755476	0	2.00972e-14	859.165	0.00100885	0.00750607	0	0	798.137	0.000920748	0.00706218	0	2.00972e-14	777.922	0.000920748	0.00653818	0	0	834.708	0.000938675	0.00703902	0	2.00972e-14	788.799	0.000952774	0.00646555	0	0	824.612	0.000945163	0.00685501	0	0	821.542	0.000945163	0.00659528	0	0	818.518	0.000945163	0.00632833	0
		CV	0.493826	0.502286	0.502286	0.64267	1.08585	0.701822	#DIV/0!	1.65522e-14	0.682496	1.13001	0.661208	#DIV/0!	0	0.635506	1.03378	0.644143	#DIV/0!	1.59823e-14	0.632481	1.05568	0.608984	#DIV/0!	0	0.684672	1.08558	0.647291	#DIV/0!	1.81962e-14	0.62536	1.06514	0.6075	#DIV/0!	0	0.646819	1.04538	0.638014	#DIV/0!	0	0.635811	1.03155	0.587451	#DIV/0!	0	0.656604	1.06928	0.553287	#DIV/0!
Illinois		replicate 1	896147	56957	136127	2.37636e+06	2.6518	11.3257	0	357.9	2.46554e+06	2.7513	12.049	0	387.1	2.39219e+06	2.6694	11.5017	0	391.5	2.31266e+06	2.5807	11.213	0	375.7	2.27067e+06	2.5338	11.2088	0	411.9	2227406	2.4855	10.885	0	491.1	2.22567e+06	2.4836	10.6431	0	843.3	2.11768e+06	2.3631	10.1928	0	686.9	2.03665e+06	2.2727	10.1072	0
		replicate 2	895106	56900	135991	2372492	2.6505	11.3263	0	357.9	2461159	2.7496	12.0489	0	387.1	2.38733e+06	2.6671	11.4864	0	379.7	2.30937e+06	2.58	11.2147	0	375.7	2268433	2.5343	11.2142	0	411.9	2.22466e+06	2.4854	10.8835	0	491.1	2.2226e+06	2.4831	10.6442	0	843.3	2.11515e+06	2.363	10.195	0	686.9	2.03504e+06	2.2735	10.1131	0
		replicate 3	894180	56844	135857	2.36082e+06	2.6402	11.3115	0	357.9	2.44887e+06	2.7387	12.0311	0	387.1	2.37584e+06	2.657	11.4744	0	379.7	2.29809e+06	2.5701	11.2007	0	375.7	2.25674e+06	2.5238	11.1974	0	411.9	2.21389e+06	2.4759	10.8703	0	491.1	2212406	2.4742	10.6307	0	843.3	2.10551e+06	2.3547	10.1829	0	686.9	2.02558e+06	2.2653	10.0977	0
		Average	895144	56900.3	135992	2.36989e+06	2.6475	11.3212	0	357.9	2.45852e+06	2.74653	12.043	0	387.1	2.38512e+06	2.6645	11.4875	0	383.633	2.30671e+06	2.57693	11.2095	0	375.7	2.26528e+06	2.53063	11.2068	0	411.9	2.22199e+06	2.48227	10.8796	0	491.1	2.22022e+06	2.4803	10.6393	0	843.3	2.11278e+06	2.36027	10.1902	0	686.9	2.03242e+06	2.2705	10.106	0
		SD	984.06	56.5007	135.037	8090.95	0.00635531	0.00837695	0	6.96187e-14	8640.97	0.00683691	0.0103058	0	6.96187e-14	8399.07	0.00659621	0.0136832	0	6.81273	7639.8	0.00592818	0.00763959	0	0	7481.35	0.00592312	0.00857671	0	6.96187e-14	7144.75	0.00551392	0.00808888	0	6.96187e-14	6942.69	0.00528867	0.00749689	0	1.39237e-13	6421.63	0.00482113	0.00644541	0	0	5983.63	0.00452106	0.00776981	0
		SEM	568.147	32.6207	77.9635	4671.31	0.00366924	0.00483644	0	4.01944e-14	4988.87	0.00394729	0.00595007	0	4.01944e-14	4849.2	0.00380832	0.0079	0	3.93333	4410.84	0.00342264	0.00441072	0	0	4319.36	0.00341971	0.00495177	0	4.01944e-14	4125.02	0.00318346	0.00467012	0	4.01944e-14	4008.36	0.00305341	0.00432833	0	8.03887e-14	3707.53	0.00278348	0.00372126	0	0	3454.65	0.00261024	0.0044859	0
		CV	0.109933	0.0992977	0.0992977	0.341406	0.24005	0.0739937	#DIV/0!	1.9452e-14	0.35147	0.248929	0.0855752	#DIV/0!	1.79847e-14	0.352145	0.247559	0.119114	#DIV/0!	1.77584	0.331199	0.230048	0.068153	#DIV/0!	0	0.330261	0.234057	0.0765313	#DIV/0!	1.69018e-14	0.321548	0.222133	0.0743491	#DIV/0!	1.41761e-14	0.312702	0.213227	0.0704639	#DIV/0!	1.6511e-14	0.303942	0.204262	0.0632509	#DIV/0!	0	0.294409	0.199122	0.0768832	#DIV/0!
Indiana		replicate 1	571926	36455	94418.4	1.29324e+06	2.2612	7.7245	0	655.9	1.31284e+06	2.2955	8.0179	0	272.9	1.29921e+06	2.2716	7.6522	0	422.8	1.23947e+06	2.1672	7.4985	0	277.1	1.21959e+06	2.1324	7.7217	0	362.3	1.19364e+06	2.0871	7.4846	0	357.8	1.21962e+06	2.1325	7.5023	0	527.4	1.17738e+06	2.0586	7.3942	0	335.8	1.12167e+06	1.9612	7.4641	0
		replicate 2	572727	36494	94519.5	1.30098e+06	2.2716	7.7734	0	655.9	1.32175e+06	2.3078	8.0778	0	272.9	1.30784e+06	2.2835	7.7092	0	422.8	1247493	2.1782	7.5524	0	277.1	1.22784e+06	2.1438	7.7776	0	362.3	1.20145e+06	2.0978	7.5393	0	357.8	1.22723e+06	2.1428	7.5512	0	527.4	1.18434e+06	2.0679	7.438	0	335.8	1.12853e+06	1.9705	7.506	0
		replicate 3	574024	36577	94734.4	1.30698e+06	2.2769	7.7873	0	655.9	1.32808e+06	2.3136	8.0941	0	272.9	1.31478e+06	2.2905	7.7269	0	422.8	1.25407e+06	2.1847	7.567	0	277.1	1.23398e+06	2.1497	7.7909	0	362.3	1.20761e+06	2.1038	7.5491	0	357.8	1.23305e+06	2.1481	7.5578	0	527.4	1.18975e+06	2.0727	7.4431	0	335.8	1.13435e+06	1.9761	7.5151	0
		Average	572892	36508.7	94557.4	1.3004e+06	2.2699	7.76173	0	655.9	1.32089e+06	2.30563	8.06327	0	272.9	1.30728e+06	2.28187	7.6961	0	422.8	1.24701e+06	2.1767	7.5393	0	277.1	1.22714e+06	2.14197	7.7634	0	362.3	1.2009e+06	2.09623	7.52433	0	357.8	1.22663e+06	2.14113	7.5371	0	527.4	1.18382e+06	2.0664	7.4251	0	335.8	1.12819e+06	1.96927	7.49507	0
		SD	1058.73	62.3084	161.379	6887.56	0.00798686	0.0329855	0	0	7659.39	0.00924247	0.0401251	0	0	7803.63	0.00955528	0.039035	0	0	7312.81	0.0088459	0.03608	0	0	7221.95	0.00879451	0.0367204	0	0	7002.74	0.00845951	0.0347572	0	0	6738	0.00793242	0.0303178	0	0	6202.5	0.00716868	0.0268814	0	0	6344.84	0.00752618	0.0272012	0
		SEM	611.256	35.9738	93.172	3976.54	0.00461122	0.0190442	0	0	4422.15	0.00533615	0.0231662	0	0	4505.43	0.00551674	0.0225369	0	0	4222.05	0.00510718	0.0208308	0	0	4169.6	0.00507751	0.0212006	0	0	4043.03	0.0048841	0.0200671	0	0	3890.18	0.00457979	0.017504	0	0	3581.01	0.00413884	0.01552	0	0	3663.2	0.00434524	0.0157046	0
		CV	0.184804	0.170667	0.170667	0.529649	0.35186	0.424976	#DIV/0!	0	0.579866	0.400865	0.497628	#DIV/0!	0	0.596938	0.418748	0.507205	#DIV/0!	0	0.586428	0.406391	0.47856	#DIV/0!	0	0.588521	0.410581	0.472994	#DIV/0!	0	0.583124	0.403558	0.461931	#DIV/0!	0	0.549309	0.370478	0.402248	#DIV/0!	0	0.523938	0.346916	0.362034	#DIV/0!	0	0.562393	0.382182	0.362921	#DIV/0!
Iowa		replicate 1	911334	56182	145511	728818	0.7997	4.1718	0	229.7	724025	0.7945	4.4949	0	238.4	719781	0.7898	4.3048	0	221.8	660134	0.7244	4.223	0	225.3	634798	0.6966	4.196	0	222.1	629219	0.6904	4.1742	0	221.5	625318	0.6862	4.1258	0	227	595422	0.6534	4.1432	0	234.6	560111	0.6146	4.2838	0
		replicate 2	905552	55855	144664	728543	0.8045	4.2189	0	229.7	723976	0.7995	4.5465	0	238.4	719747	0.7948	4.3581	0	221.8	660693	0.7296	4.2767	0	225.3	636041	0.7024	4.2613	0	222.5	629499	0.6952	4.2173	0	221.5	625230	0.6904	4.1633	0	227	595252	0.6573	4.1717	0	234.6	560450	0.6189	4.3161	0
		replicate 3	910532	56157	145447	731113	0.803	4.2222	0	229.7	726502	0.7979	4.5506	0	238.4	721814	0.7927	4.3538	0	221.8	661823	0.7269	4.2605	0	225.3	636362	0.69989	4.2298	0	222.1	630167	0.6921	4.2027	0	221.5	626375	0.6879	4.1526	0	227	595788	0.6543	4.1572	0	234.6	560241	0.6153	4.2915	0
		Average	909139	56064.7	145207	729491	0.8024	4.2043	0	229.7	724835	0.7973	4.53067	0	238.4	720447	0.792433	4.3389	0	221.8	660883	0.726967	4.2534	0	225.3	635734	0.69963	4.22903	0	222.233	629628	0.692567	4.19807	0	221.5	625641	0.688167	4.14723	0	227	595487	0.655	4.15737	0	234.6	560267	0.616267	4.29713	0
		SD	3132.49	182.006	471.397	1410.97	0.00245561	0.0281941	0	3.48093e-14	1444.42	0.00255343	0.0310426	0	0	1183.69	0.00251064	0.0296096	0	3.48093e-14	860.643	0.00260064	0.0275451	0	3.48093e-14	825.846	0.00290873	0.0326568	0	0.23094	486.968	0.00243379	0.0219204	0	0	637.287	0.00211266	0.0193174	0	0	274.063	0.00204206	0.0142507	0	0	170.845	0.00230723	0.0168708	0
		SEM	1808.55	105.081	272.161	814.622	0.00141774	0.0162779	0	2.00972e-14	833.936	0.00147422	0.0179225	0	0	683.406	0.00144952	0.0170951	0	2.00972e-14	496.893	0.00150148	0.0159031	0	2.00972e-14	476.803	0.00167936	0.0188544	0	0.133333	281.151	0.00140515	0.0126557	0	0	367.938	0.00121974	0.0111529	0	0	158.23	0.00117898	0.00822766	0	0	98.6371	0.00133208	0.00974035	0
		CV	0.344556	0.324637	0.324637	0.193418	0.306033	0.670603	#DIV/0!	1.51543e-14	0.199276	0.32026	0.685166	#DIV/0!	0	0.1643	0.316827	0.682422	#DIV/0!	1.5694e-14	0.130226	0.357739	0.647601	#DIV/0!	1.54502e-14	0.129904	0.415752	0.772204	#DIV/0!	0.103918	0.0773421	0.351416	0.522154	#DIV/0!	0	0.101861	0.306998	0.465791	#DIV/0!	0	0.0460233	0.311765	0.342783	#DIV/0!	0	0.0304934	0.374389	0.392606	#DIV/0!
Kansas		replicate 1	1273621	82824	214514	581423	0.4565	3.6546	0	211.5	595004	0.4672	3.8834	0	257.9	581064	0.4562	3.7031	0	228	561570	0.4409	3.6052	0	208.6	541892	0.4255	3.609	0	236.5	536739	0.4214	3.521	0	208.5	552132	0.4335	3.6664	0	210.5	540351	0.4243	3.7043	0	213.5	523103	0.4107	3.6905	0
		replicate 2	1265780	82322	213214	569707	0.4501	3.5967	0	211.5	582985	0.4606	3.825	0	257.9	569283	0.4497	3.6434	0	228	549659	0.4342	3.5413	0	208.6	530194	0.4189	3.5451	0	236.5	525596	0.4152	3.4619	0	208.5	540903	0.4273	3.6082	0	210.5	529467	0.4183	3.6511	0	213.5	512125	0.4046	3.637	0
		replicate 3	1272305	82756	214338	568383	0.4467	3.5725	0	211.5	581195	0.4568	3.797	0	257.9	567757	0.4462	3.6188	0	228	548511	0.4311	3.5223	0	208.6	528724	0.4156	3.5219	0	236.5	524000	0.4119	3.4376	0	208.5	538978	0.4236	3.5795	0	210.5	527505	0.4146	3.6226	0	213.5	510193	0.401	3.6105	0
		Average	1.27057e+06	82634	214022	573171	0.4511	3.60793	0	211.5	586395	0.461533	3.83513	0	257.9	572701	0.4507	3.6551	0	228	553247	0.4354	3.55627	0	208.6	533604	0.42	3.55867	0	236.5	528778	0.416167	3.4735	0	208.5	544004	0.428133	3.61803	0	210.5	532441	0.419067	3.65933	0	213.5	515140	0.405433	3.646	0
		SD	4198.98	272.331	705.336	7176.82	0.00497594	0.042187	0	0	7509.86	0.00526245	0.0440823	0	0	7282.81	0.00507445	0.0433508	0	0	7231.32	0.00500899	0.0434293	0	0	7215.82	0.00504083	0.045107	0	0	6939.98	0.00482321	0.042893	0	0	7104.49	0.00500233	0.0442767	0	0	6919.83	0.00489524	0.0414676	0	0	6963.25	0.0049034	0.0407523	0
		SEM	2424.28	157.23	407.226	4143.54	0.00287286	0.0243567	0	0	4335.82	0.00303827	0.025451	0	0	4204.73	0.00292973	0.0250286	0	0	4175.01	0.00289194	0.0250739	0	0	4166.05	0.00291033	0.0260426	0	0	4006.8	0.00278468	0.0247643	0	0	4101.78	0.0028881	0.0255631	0	0	3995.16	0.00282627	0.0239413	0	0	4020.24	0.00283098	0.0235284	0
		CV	0.330481	0.329563	0.329563	1.25213	1.10307	1.16928	#DIV/0!	0	1.28068	1.14021	1.14943	#DIV/0!	0	1.27166	1.1259	1.18604	#DIV/0!	0	1.30707	1.15043	1.2212	#DIV/0!	0	1.35228	1.2002	1.26753	#DIV/0!	0	1.31245	1.15896	1.23486	#DIV/0!	0	1.30596	1.16841	1.22378	#DIV/0!	0	1.29964	1.16813	1.1332	#DIV/0!	0	1.35172	1.20942	1.11773	#DIV/0!
Kentucky		replicate 1	613999	40466	104807	901367	1.468	5.8309	0	333.2	882616	1.4375	6.0558	0	365.8	925665	1.5076	5.9447	0	362.8	855441	1.3932	5.7305	0	303.1	829950	1.3517	5.7648	0	329.5	794404	1.2938	5.5785	0	336.8	801370	1.3052	5.5665	0	314.6	758166	1.2348	5.503	0	319.7	687599	1.1199	5.451	0
		replicate 2	612796	40385	104597	912713	1.4894	5.9359	0	333.2	894460	1.4596	6.171	0	365.8	937191	1.5294	6.063	0	362.8	866929	1.4147	5.8476	0	303.1	841477	1.3732	5.8756	0	329.5	805108	1.3138	5.6787	0	336.8	811656	1.3245	5.6686	0	314.6	768426	1.254	5.5969	0	319.7	698039	1.1391	5.5459	0
		replicate 3	614380	40493	104877	906539	1.4755	5.8871	0	333.2	888029	1.4454	6.1169	0	365.8	930775	1.515	6.0056	0	362.8	860584	1.4007	5.7866	0	303.1	835249	1.3595	5.8216	0	329.5	799582	1.3014	5.6339	0	336.8	806490	1.3127	5.6244	0	314.6	763168	1.2422	5.5574	0	319.7	692835	1.1277	5.5033	0
		Average	613725	40448	104760	906873	1.47763	5.88463	0	333.2	888368	1.4475	6.11457	0	365.8	931210	1.51733	6.00443	0	362.8	860984	1.40287	5.78823	0	303.1	835559	1.36147	5.82067	0	329.5	799698	1.303	5.63037	0	336.8	806506	1.31413	5.61983	0	314.6	763253	1.24367	5.55243	0	319.7	692824	1.1289	5.50007	0
		SD	826.784	56.205	145.571	5680.51	0.0108583	0.0525434	0	0	5929.48	0.0111987	0.0576354	0	0	5775.26	0.0110857	0.0591586	0	0	5754.56	0.0109125	0.0585671	0	0	5769.74	0.0108841	0.0554059	0	0	5353.1	0.0100955	0.0501934	0	0	5142.92	0.00972951	0.051203	0	0	5130.44	0.00968366	0.0471466	0	0	5219.81	0.00965609	0.0475326	0
		SEM	477.344	32.45	84.0454	3279.64	0.00626906	0.030336	0	0	3423.39	0.00646555	0.0332758	0	0	3334.35	0.00640035	0.0341553	0	0	3322.39	0.00630035	0.0338137	0	0	3331.16	0.00628393	0.0319886	0	0	3090.61	0.00582866	0.0289791	0	0	2969.26	0.00561733	0.029562	0	0	2962.06	0.00559087	0.0272201	0	0	3013.66	0.00557494	0.0274429	0
		CV	0.134716	0.138956	0.138956	0.626384	0.734846	0.892892	#DIV/0!	0	0.667457	0.773655	0.942592	#DIV/0!	0	0.620189	0.730606	0.985249	#DIV/0!	0	0.668369	0.777874	1.01183	#DIV/0!	0	0.690525	0.799438	0.951882	#DIV/0!	0	0.66939	0.774792	0.891476	#DIV/0!	0	0.637679	0.740375	0.911112	#DIV/0!	0	0.67218	0.778638	0.849116	#DIV/0!	0	0.75341	0.855354	0.864218	#DIV/0!
Louisiana		replicate 1	740937	52845	136869	1.19715e+06	1.6157	7.8745	0	436	1.19541e+06	1.6134	8.1425	0	352.3	1.20138e+06	1.6214	7.9453	0	325	1161729	1.5679	7.7753	0	577.3	1.14769e+06	1.549	7.947	0	474.5	1.12791e+06	1.5223	7.6887	0	458	1.09607e+06	1.4793	7.5372	0	547.5	1.0769e+06	1.4534	7.5802	0	415.1	987986	1.3334	7.3052	0
		replicate 2	747699	53314	138083	1198447	1.6028	7.8401	0	436.6	1196475	1.6002	8.1016	0	352.3	1.20206e+06	1.6077	7.9006	0	325	1.16235e+06	1.5546	7.7366	0	577.3	1.14837e+06	1.5359	7.9088	0	474.5	1.12832e+06	1.5091	7.648	0	458	1.0963e+06	1.4662	7.4963	0	547.5	1.07665e+06	1.4399	7.5349	0	415.1	987794	1.3211	7.2635	0
		replicate 3	750403	53513	138599	1.19661e+06	1.5943	7.8173	0	436	1.19487e+06	1.5923	8.0805	0	352.3	1200649	1.6	7.8799	0	325	1.16096e+06	1.5471	7.7175	0	577.3	1.1472e+06	1.5288	7.8892	0	474.5	1.12703e+06	1.5019	7.6291	0	458	1.09503e+06	1.4593	7.4794	0	547.5	1075655	1.4334	7.52	0	415.1	986862	1.3151	7.2493	0
		Average	746346	53224	137850	1.1974e+06	1.60427	7.84397	0	436.2	1.19559e+06	1.60197	8.1082	0	352.3	1.20136e+06	1.6097	7.9086	0	325	1.16168e+06	1.55653	7.74313	0	577.3	1.14775e+06	1.5379	7.915	0	474.5	1.12775e+06	1.5111	7.65527	0	458	1.0958e+06	1.46827	7.5043	0	547.5	1.0764e+06	1.44223	7.54503	0	415.1	987547	1.3232	7.27267	0
		SD	4875.81	342.974	888.302	944.334	0.0107751	0.0287954	0	0.34641	816.549	0.0106604	0.0315225	0	0	705.4	0.0108393	0.0334259	0	0	693.277	0.0105339	0.0294487	0	0	585.273	0.0102474	0.0293946	0	0	657.943	0.010346	0.0304572	0	0	677.4	0.0101589	0.0297188	0	0	656.713	0.0102021	0.0313532	0	6.96187e-14	601.332	0.00932899	0.0290555	0
		SEM	2815.05	198.016	512.861	545.211	0.00622102	0.016625	0	0.2	471.435	0.00615476	0.0181995	0	0	407.263	0.00625806	0.0192984	0	0	400.263	0.00608176	0.0170022	0	0	337.908	0.00591636	0.016971	0	0	379.864	0.00597327	0.0175845	0	0	391.097	0.00586525	0.0171582	0	0	379.154	0.0058902	0.0181018	0	4.01944e-14	347.179	0.00538609	0.0167752	0
		CV	0.653291	0.644397	0.644397	0.0788653	0.671654	0.367102	#DIV/0!	0.0794154	0.068297	0.665455	0.388773	#DIV/0!	0	0.0587166	0.673373	0.422652	#DIV/0!	0	0.0596788	0.676755	0.38032	#DIV/0!	0	0.0509929	0.666327	0.371378	#DIV/0!	0	0.0583411	0.684668	0.39786	#DIV/0!	0	0.0618178	0.691898	0.396024	#DIV/0!	0	0.0610102	0.707384	0.415548	#DIV/0!	1.67715e-14	0.0608915	0.705032	0.399517	#DIV/0!
Maine		replicate 1	609042	35628	92276.5	137172	0.2252	1.8067	0	413	133386	0.219	1.8437	0	124.7	149356	0.2452	4.3364	0	1776.1	125749	0.2065	2.833	0	1420.6	123140	0.2022	3.1087	0	1323.3	126084	0.207	1.9709	0	820.1	127538	0.2094	2.3502	0	960.9	129775	0.2131	3.664	0	1444.3	97916.8	0.1608	1.7676	0
		replicate 2	611876	35790	92696.1	134779	0.2203	1.7714	0	413	130726	0.2136	1.8027	0	124.7	147024	0.2403	4.3138	0	1776.1	123345	0.2016	2.8066	0	1420.6	120749	0.1973	3.0832	0	1323.3	123780	0.2023	1.9389	0	820.1	125338	0.2048	2.3232	0	960.9	127631	0.2086	3.6427	0	1444.3	95857.9	0.1567	1.7407	0
		replicate 3	614325	35930	93058.7	136589	0.2223	1.7852	0	413	132707	0.216	1.8211	0	124.7	148780	0.2422	4.3123	0	1776.1	125082	0.2036	2.8122	0	1420.6	122480	0.1994	3.0871	0	1323.3	125430	0.2042	1.9495	0	820.1	126904	0.2066	2.3301	0	960.9	129222	0.2103	3.6426	0	1444.3	97356.7	0.1585	1.7506	0
		Average	611748	35782.7	92677.1	136180	0.2226	1.78777	0	413	132273	0.2162	1.8225	0	124.7	148386	0.242567	4.32083	0	1776.1	124726	0.2039	2.81727	0	1420.6	122123	0.199633	3.093	0	1323.3	125098	0.2045	1.9531	0	820.1	126593	0.206933	2.3345	0	960.9	128876	0.210667	3.64977	0	1444.3	97043.8	0.158667	1.75297	0
		SD	2643.84	151.133	391.436	1247.6	0.00246374	0.0177894	0	0	1381.99	0.00270555	0.0205358	0	0	1214.8	0.00247049	0.013502	0	2.78475e-13	1240.98	0.00246374	0.0139102	0	2.78475e-13	1235.06	0.00245832	0.0137357	0	0	1187.49	0.00236432	0.0163009	0	0	1132.35	0.00231805	0.0140275	0	0	1113.03	0.0022723	0.0123265	0	0	1064.52	0.00205508	0.0136053	0
		SEM	1526.42	87.257	225.996	720.3	0.00142244	0.0102707	0	0	797.893	0.00156205	0.0118564	0	0	701.367	0.00142634	0.00779537	0	1.60777e-13	716.482	0.00142244	0.00803105	0	1.60777e-13	713.064	0.00141931	0.00793032	0	0	685.598	0.00136504	0.00941134	0	0	653.765	0.00133832	0.00809877	0	0	642.606	0.00131191	0.00711673	0	0	614.599	0.0011865	0.00785501	0
		CV	0.432178	0.422365	0.422365	0.916138	1.1068	0.995064	#DIV/0!	0	1.04481	1.25141	1.12679	#DIV/0!	0	0.818676	1.01848	0.312485	#DIV/0!	1.5679e-14	0.99497	1.20831	0.493748	#DIV/0!	1.96026e-14	1.01133	1.23142	0.444091	#DIV/0!	0	0.949248	1.15615	0.834618	#DIV/0!	0	0.894483	1.12019	0.600877	#DIV/0!	0	0.863642	1.07862	0.337735	#DIV/0!	0	1.09695	1.29522	0.776128	#DIV/0!
Maryland		replicate 1	192253	12409	32139.3	761961	3.9633	11.7616	0	354.4	773496	4.0233	12.0666	0	362	790511	4.1118	12.0712	0	372	766013	3.9844	11.8461	0	416.5	730947	3.802	11.5902	0	337.8	719876	3.7444	11.3928	0	347.1	735253	3.8244	11.4147	0	403.1	738930	3.8435	11.5751	0	371.9	719633	3.7432	11.6253	0
		replicate 2	190448	12303	31864.8	761992	4.0011	11.8361	0	354.4	773532	4.0616	12.1429	0	362	790474	4.1506	12.1469	0	372	765980	4.022	11.9164	0	416.5	730902	3.8378	11.6583	0	337.8	719858	3.7798	11.4597	0	347.1	735089	3.8598	11.4801	0	403.1	739102	3.8809	11.6458	0	371.9	719795	3.7795	11.6947	0
		replicate 3	191201	12360	32012.4	762507	3.988	11.8027	0	354.4	774240	4.0493	12.1149	0	362	791250	4.1383	12.1194	0	372	766810	4.0105	11.8926	0	416.5	731564	3.8262	11.6318	0	337.8	720471	3.7681	11.4334	0	347.1	735704	3.8478	11.451	0	403.1	739634	3.8684	11.6168	0	371.9	720276	3.7671	11.6653	0
		Average	191301	12357.3	32005.5	762153	3.98413	11.8001	0	354.4	773756	4.04473	12.1081	0	362	790745	4.13357	12.1125	0	372	766268	4.00563	11.885	0	416.5	731138	3.822	11.6268	0	337.8	720068	3.7641	11.4286	0	347.1	735348	3.844	11.4486	0	403.1	739222	3.86427	11.6126	0	371.9	719901	3.76327	11.6618	0
		SD	906.618	53.0503	137.4	306.65	0.0191944	0.0373163	0	6.96187e-14	419.578	0.0195541	0.0385975	0	0	437.796	0.0198283	0.0383188	0	0	469.594	0.0192666	0.0357556	0	0	370.022	0.0182658	0.0343279	0	0	348.806	0.0180358	0.0337038	0	6.96187e-14	318.232	0.0180033	0.032766	0	6.96187e-14	367.172	0.0190395	0.0355396	0	6.96187e-14	334.493	0.0184511	0.0348347	0
		SEM	523.436	30.6286	79.3281	177.044	0.0110819	0.0215446	0	4.01944e-14	242.243	0.0112896	0.0222842	0	0	252.762	0.0114479	0.0221234	0	0	271.12	0.0111236	0.0206435	0	0	213.632	0.0105458	0.0198192	0	0	201.383	0.010413	0.0194589	0	4.01944e-14	183.731	0.0103942	0.0189175	0	4.01944e-14	211.987	0.0109925	0.0205188	0	4.01944e-14	193.119	0.0106528	0.0201118	0
		CV	0.473923	0.429302	0.429302	0.0402347	0.48177	0.316236	#DIV/0!	1.96441e-14	0.0542262	0.483446	0.318773	#DIV/0!	0	0.055365	0.479691	0.316357	#DIV/0!	0	0.0612833	0.480989	0.300846	#DIV/0!	0	0.050609	0.477912	0.295249	#DIV/0!	0	0.0484406	0.479153	0.294906	#DIV/0!	2.00572e-14	0.0432763	0.468349	0.286201	#DIV/0!	1.72708e-14	0.0496701	0.492707	0.306044	#DIV/0!	1.87197e-14	0.0464637	0.490295	0.298708	#DIV/0!
Massachussets		replicate 1	167738	10331	26757.3	553741	3.3012	9.043	0	225.5	596695	3.5573	9.7444	0	240.1	582175	3.4707	9.2787	0	233.5	544893	3.2485	8.7393	0	228.5	543049	3.2375	8.8079	0	256	535817	3.1944	8.6268	0	243.2	534635	3.1873	8.5927	0	248.4	533678	3.1816	8.9578	0	533.1	487334	2.9053	8.4899	0
		replicate 2	173370	10682	27666.4	554767	3.1999	8.9206	0	225.5	597774	3.448	9.6135	0	240.1	583269	3.3643	9.1554	0	233.5	546001	3.1493	8.6235	0	228.5	544068	3.1382	8.6893	0	256	536805	3.0963	8.5123	0	243.2	535694	3.0899	8.4792	0	248.4	534889	3.0852	8.8403	0	533.1	488334	2.8167	8.376	0
		replicate 3	171862	10589	27425.5	554141	3.2243	8.9479	0	225.5	597100	3.4743	9.6418	0	240.1	582564	3.3897	9.181	0	233.5	545324	3.173	8.6476	0	228.5	543432	3.162	8.7039	0	256	536177	3.1198	8.5362	0	243.2	535084	3.1135	8.5031	0	248.4	534221	3.1084	8.8656	0	533.1	487757	2.8381	8.4007	0
		Average	170990	10534	27283.1	554216	3.2418	8.9705	0	225.5	597190	3.4932	9.66657	0	240.1	582670	3.40823	9.20503	0	233.5	545406	3.19027	8.67013	0	228.5	543517	3.17923	8.7337	0	256	536266	3.13683	8.55843	0	243.2	535138	3.13023	8.525	0	248.4	534263	3.12507	8.8879	0	533.1	487808	2.85337	8.4222	0
		SD	2915.5	181.849	470.988	517.301	0.0528688	0.0642535	0	0	544.854	0.0570485	0.0688748	0	0	554.57	0.0555685	0.0650686	0	0	558.654	0.0518051	0.0611001	0	0	514.539	0.0518446	0.0646724	0	0	500.417	0.0512201	0.0604012	0	3.48093e-14	531.551	0.0508104	0.0598354	0	0	606.474	0.0503147	0.0618428	0	0	502.15	0.0462309	0.0599165	0
		SEM	1683.27	104.99	271.925	298.664	0.0305238	0.0370968	0	0	314.571	0.032937	0.0397649	0	0	320.181	0.0320825	0.0375674	0	0	322.539	0.0299097	0.0352762	0	0	297.069	0.0299325	0.0373386	0	0	288.916	0.029572	0.0348726	0	2.00972e-14	306.891	0.0293354	0.034546	0	0	350.148	0.0290492	0.0357049	0	0	289.916	0.0266914	0.0345928	0
		CV	1.70507	1.7263	1.7263	0.0933392	1.63085	0.716275	#DIV/0!	0	0.0912363	1.63313	0.712506	#DIV/0!	0	0.0951775	1.63042	0.706881	#DIV/0!	0	0.102429	1.62385	0.704719	#DIV/0!	0	0.0946685	1.63073	0.740493	#DIV/0!	0	0.0933149	1.63286	0.705751	#DIV/0!	1.43131e-14	0.0993297	1.62321	0.701881	#DIV/0!	0	0.113516	1.61004	0.695809	#DIV/0!	0	0.10294	1.62022	0.711412	#DIV/0!
Michigan		replicate 1	1308786	77454	200606	1.39311e+06	1.0644	5.2672	0	305.1	1.40698e+06	1.075	5.4561	0	368	1.36956e+06	1.0464	5.1048	0	319.3	1.29917e+06	0.9927	5.0238	0	321.3	1.30714e+06	0.9987	5.3427	0	928.9	1.28563e+06	0.9823	5.1735	0	803.5	1324427	1.012	5.4721	0	1048.9	1297143	0.9911	5.4511	0	1178	1.22119e+06	0.9331	5.1989	0
		replicate 2	1322076	78283	202753	1.3942e+06	1.0546	5.2346	0	305.1	1.40823e+06	1.0652	5.4229	0	368	1.37068e+06	1.0368	5.0733	0	319.3	1.30032e+06	0.9835	4.9931	0	321.3	1.30817e+06	0.9895	5.3091	0	928.9	1.28695e+06	0.9734	5.1423	0	803.5	1.32566e+06	1.0027	5.4394	0	1048.9	1.29793e+06	0.9817	5.4168	0	1178	1.22186e+06	0.9242	5.1671	0
		replicate 3	1313072	77774	201435	1.39491e+06	1.0623	5.2623	0	305.1	1.40892e+06	1.073	5.4514	0	368	1.37131e+06	1.0444	5.1016	0	319.3	1.30082e+06	0.9907	5.0194	0	321.3	1.30883e+06	0.9968	5.3379	0	928.9	1.28727e+06	0.9803	5.1685	0	803.5	1.326e+06	1.0098	5.4669	0	1048.9	1298345	0.9888	5.4448	0	1178	1222362	0.9309	5.1931	0
		Average	1.31464e+06	77837	201598	1.39407e+06	1.06043	5.2547	0	305.1	1.40804e+06	1.07107	5.44347	0	368	1.37052e+06	1.04253	5.09323	0	319.3	1.3001e+06	0.988967	5.0121	0	321.3	1.30805e+06	0.995	5.3299	0	928.9	1.28662e+06	0.978667	5.16143	0	803.5	1.32536e+06	1.00817	5.45947	0	1048.9	1.29781e+06	0.9872	5.43757	0	1178	1.2218e+06	0.9294	5.18637	0
		SD	6783.14	418.075	1082.82	903.038	0.00515978	0.0175787	0	0	981.508	0.00517816	0.0179656	0	0	888.129	0.00506491	0.0173368	0	0	844.803	0.00483873	0.0166009	0	0	851.367	0.00485695	0.0181725	0	0	866.397	0.0046694	0.0167575	0	0	826.182	0.00486038	0.0175717	0	0	610.488	0.0049	0.0182582	0	0	589.414	0.00463573	0.0169356	0
		SEM	3916.25	241.376	625.164	521.369	0.002979	0.0101491	0	0	566.674	0.00298961	0.0103725	0	0	512.761	0.00292423	0.0100094	0	0	487.747	0.00279364	0.00958454	0	0	491.537	0.00280416	0.0104919	0	0	500.215	0.00269588	0.00967494	0	0	476.997	0.00280614	0.010145	0	0	352.466	0.00282902	0.0105414	0	0	340.298	0.00267644	0.00977775	0
		CV	0.515968	0.537116	0.537116	0.0647769	0.486573	0.334533	#DIV/0!	0	0.0697072	0.483458	0.33004	#DIV/0!	0	0.0648025	0.485827	0.340388	#DIV/0!	0	0.0649798	0.489272	0.331217	#DIV/0!	0	0.0650869	0.488136	0.340954	#DIV/0!	0	0.0673391	0.477119	0.324667	#DIV/0!	0	0.0623364	0.482101	0.321857	#DIV/0!	0	0.04704	0.496353	0.33578	#DIV/0!	0	0.0482413	0.498787	0.32654	#DIV/0!
Minneota		replicate 1	1496422	85833	222307	908046	0.6068	3.8839	0	821.8	900072	0.6015	4.0474	0	324.2	894252	0.5976	3.906	0	309.7	872491	0.5831	4.3096	0	1396.7	800700	0.5351	4.296	0	1466.3	799507	0.5343	4.3313	0	1543.2	822970	0.55	3.8701	0	1313.5	750046	0.5012	3.777	0	1190.4	717246	0.4793	4.6154	0
		replicate 2	1508479	86483	223991	906863	0.6012	3.8765	0	821.8	898464	0.5956	4.0383	0	324.2	892632	0.5917	3.8972	0	309.7	871081	0.5775	4.2964	0	1396.7	799152	0.5298	4.2836	0	1466.3	798021	0.529	4.3174	0	1543.2	821885	0.5448	3.8597	0	1313.5	749696	0.497	3.7698	0	1190.4	716395	0.4749	4.6007	0
		replicate 3	1496849	85877	222421	904846	0.6045	3.8813	0	821.8	896163	0.5987	4.0421	0	324.2	890459	0.5949	3.9004	0	309.7	868950	0.5805	4.3043	0	1396.7	797168	0.5326	4.292	0	1466.3	795899	0.5317	4.3263	0	1543.2	819656	0.5476	3.8657	0	1313.5	747282	0.4992	3.7746	0	1190.4	714037	0.477	4.6111	0
		Average	1.50058e+06	86064.3	222907	906585	0.604167	3.88057	0	821.8	898233	0.5986	4.0426	0	324.2	892448	0.594733	3.9012	0	309.7	870841	0.580367	4.30343	0	1396.7	799007	0.5325	4.29053	0	1466.3	797809	0.531667	4.325	0	1543.2	821504	0.547467	3.86517	0	1313.5	749008	0.499133	3.7738	0	1190.4	715892	0.477067	4.60907	0
		SD	6841.18	363.243	940.799	1618.08	0.00281484	0.00375411	0	1.39237e-13	1965.13	0.00295127	0.00457056	0	0	1902.96	0.00295353	0.00445421	0	0	1782.35	0.00280238	0.00664254	0	0	1770.16	0.00265141	0.00632877	0	0	1813.27	0.00265016	0.0070406	0	0	1689.84	0.00260256	0.00522047	0	0	1505.08	0.00210079	0.00366606	0	0	1662.45	0.00220076	0.007558	0
		SEM	3949.76	209.718	543.17	934.201	0.00162515	0.00216744	0	8.03887e-14	1134.57	0.00170392	0.00263881	0	0	1098.67	0.00170522	0.00257164	0	0	1029.04	0.00161795	0.00383507	0	0	1022	0.0015308	0.00365392	0	0	1046.89	0.00153007	0.00406489	0	0	975.629	0.00150259	0.00301404	0	0	868.96	0.00121289	0.0021166	0	0	959.816	0.00127061	0.00436361	0
		CV	0.455901	0.42206	0.42206	0.178481	0.465905	0.0967413	#DIV/0!	1.6943e-14	0.218778	0.493029	0.11306	#DIV/0!	0	0.213229	0.496614	0.114175	#DIV/0!	0	0.20467	0.482864	0.154354	#DIV/0!	0	0.221545	0.497918	0.147505	#DIV/0!	0	0.227281	0.498462	0.162788	#DIV/0!	0	0.205701	0.475383	0.135065	#DIV/0!	0	0.200944	0.420888	0.0971451	#DIV/0!	0	0.232221	0.46131	0.163981	#DIV/0!
Mississippi		replicate 1	688318	48115	124618	754412	1.096	4.806	0	377.9	725386	1.0539	4.9584	0	357.7	761976	1.107	4.9431	0	409.4	718980	1.0445	4.7648	0	376.8	712885	1.0357	4.8858	0	439.8	683298	0.9927	4.6677	0	374.2	664591	0.9655	4.5537	0	336.9	626452	0.9101	4.5037	0	391	546463	0.7939	4.444	0
		replicate 2	695519	48605.8	125889	764003	1.0985	4.8141	0	377.9	734499	1.056	4.961	0	357.7	771104	1.1087	4.946	0	409.4	727817	1.0464	4.7717	0	376.8	721870	1.0379	4.8979	0	439.8	692321	0.9954	4.6809	0	374.2	673570	0.9684	4.5669	0	336.9	635162	0.9132	4.5182	0	391	554990	0.798	4.4612	0
		replicate 3	696157	48671	126058	760474	1.0924	4.8066	0	377.9	731182	1.0503	4.9545	0	357.7	767727	1.1028	4.9397	0	409.4	724564	1.0408	4.7634	0	376.8	718606	1.0322	4.8878	0	439.8	689102	0.9899	4.6711	0	374.2	670388	0.963	4.5569	0	336.9	631738	0.9075	4.504	0	391	551401	0.7921	4.4442	0
		Average	693331	48463.9	125522	759630	1.09563	4.8089	0	377.9	730356	1.0534	4.95797	0	357.7	766936	1.10617	4.94293	0	409.4	723787	1.0439	4.76663	0	376.8	717787	1.03527	4.8905	0	439.8	688240	0.992667	4.67323	0	374.2	669516	0.965633	4.55917	0	336.9	631117	0.910267	4.50863	0	391	550951	0.794667	4.4498	0
		SD	4353.38	303.937	787.196	4850.73	0.00306649	0.00451331	0	6.96187e-14	4612.15	0.00288271	0.00327159	0	0	4615.27	0.00303699	0.00315331	0	6.96187e-14	4469.8	0.00284781	0.00444335	0	0	4548.34	0.0028746	0.00648614	0	0	4572.64	0.00275015	0.00685371	0	0	4552.83	0.00270247	0.00688573	0	0	4387.72	0.00285365	0.00828633	0	0	4281.23	0.00302379	0.0098732	0
		SEM	2513.42	175.478	454.488	2800.57	0.00177044	0.00260576	0	4.01944e-14	2662.82	0.00166433	0.00188886	0	0	2664.63	0.00175341	0.00182056	0	4.01944e-14	2580.64	0.00164418	0.00256537	0	0	2625.99	0.00165965	0.00374477	0	0	2640.02	0.0015878	0.00395699	0	0	2628.58	0.00156027	0.00397548	0	0	2533.25	0.00164756	0.00478412	0	0	2471.77	0.00174579	0.00570029	0
		CV	0.627893	0.62714	0.62714	0.638565	0.279882	0.0938533	#DIV/0!	1.84225e-14	0.631493	0.273657	0.0659866	#DIV/0!	0	0.601781	0.274551	0.0637942	#DIV/0!	1.70051e-14	0.617558	0.272804	0.0932177	#DIV/0!	0	0.633662	0.277668	0.132627	#DIV/0!	0	0.664396	0.277047	0.146659	#DIV/0!	0	0.680018	0.279865	0.151031	#DIV/0!	0	0.695231	0.313496	0.183788	#DIV/0!	0	0.777062	0.380511	0.22188	#DIV/0!
Missouri		replicate 1	1073603	69930	181119	1.22689e+06	1.1428	6.0715	0	393.4	1.23531e+06	1.1506	6.3268	0	401.9	1.21809e+06	1.1346	6.1338	0	391.5	1.16972e+06	1.0895	6.0522	0	378.5	1.12584e+06	1.0487	6.0028	0	373.3	1.11002e+06	1.0339	5.8938	0	373.5	1.10512e+06	1.0294	5.8381	0	337.2	1054206	0.9819	5.8089	0	313.8	996217	0.9279	5.7822	0
		replicate 2	1066343	69453	179883	1.22413e+06	1.148	6.0968	0	393.4	1.23255e+06	1.1559	6.3523	0	401.9	1214753	1.1392	6.1492	0	391.5	1.1666e+06	1.094	6.0674	0	378.5	1.12343e+06	1.0535	6.0242	0	373.3	1.10751e+06	1.0386	5.9116	0	373.5	1.10308e+06	1.0345	5.8621	0	337.2	1052414	0.9869	5.8322	0	313.8	995218	0.9333	5.8073	0
		replicate 3	1071018	69757	180671	1.21932e+06	1.1385	5.0393	0	393.4	1.22754e+06	1.1461	6.2931	0	401.9	1.21061e+06	1.1303	6.1045	0	391.5	1.16215e+06	1.0851	6.0233	0	378.5	1.11832e+06	1.0442	5.9678	0	373.3	1.10222e+06	1.0291	5.8561	0	373.5	1.09725e+06	1.0245	5.7992	0	337.2	1.04649e+06	0.9771	5.7706	0	313.8	989109	0.9235	5.7476	0
		Average	1.07032e+06	69713.3	180558	1.22345e+06	1.1431	5.73587	0	393.4	1.2318e+06	1.15087	6.32407	0	401.9	1.21449e+06	1.1347	6.12917	0	391.5	1.16616e+06	1.08953	6.04763	0	378.5	1.12253e+06	1.0488	5.99827	0	373.3	1.10658e+06	1.03387	5.88717	0	373.5	1.10182e+06	1.02947	5.83313	0	337.2	1.05104e+06	0.981967	5.8039	0	313.8	993515	0.928233	5.77903	0
		SD	3679.8	241.479	625.432	3829.01	0.0047571	0.603377	0	6.96187e-14	3941.91	0.00490544	0.0296945	0	6.96187e-14	3744.7	0.00445084	0.0227073	0	0	3805.46	0.00445009	0.0224019	0	0	3840.22	0.00465081	0.028472	0	0	3979.84	0.00475009	0.0283384	0	0	4087.48	0.00500033	0.0317428	0	0	4040.38	0.00490034	0.0311029	0	0	3847.8	0.0049085	0.0299757	0
		SEM	2124.53	139.418	361.093	2210.68	0.00274651	0.34836	0	4.01944e-14	2275.87	0.00283216	0.0171441	0	4.01944e-14	2162.01	0.0025697	0.0131101	0	0	2197.08	0.00256926	0.0129337	0	0	2217.15	0.00268514	0.0164383	0	0	2297.76	0.00274246	0.0163612	0	0	2359.91	0.00288694	0.0183267	0	0	2332.72	0.00282921	0.0179573	0	0	2221.53	0.00283392	0.0173065	0
		CV	0.343803	0.346389	0.346389	0.312969	0.416158	10.5194	#DIV/0!	1.76967e-14	0.320013	0.426239	0.469548	#DIV/0!	1.73224e-14	0.308337	0.392248	0.37048	#DIV/0!	0	0.326324	0.40844	0.370424	#DIV/0!	0	0.342103	0.443441	0.47467	#DIV/0!	0	0.359652	0.459449	0.481358	#DIV/0!	0	0.370976	0.485721	0.54418	#DIV/0!	0	0.384419	0.499033	0.535896	#DIV/0!	0	0.387292	0.5288	0.518698	#DIV/0!
Montana		replicate 1	2597499	147099	380986	185076	0.0713	1.1982	0	157.5	180135	0.0693	1.2741	0	170.7	186711	0.0719	1.2492	0	158.6	181110	0.0697	1.2271	0	159.3	168840	0.065	1.2239	0	154.8	179537	0.0691	1.1818	0	164.6	180592	0.0695	1.291	0	278.9	190099	0.0732	1.4718	0	532.3	157577	0.0607	1.3011	0
		replicate 2	2602792	147384	381725	185552	0.0713	1.1979	0	157.5	180592	0.0694	1.2737	0	170.7	187141	0.0719	1.2486	0	158.6	181692	0.0698	1.2286	0	159.3	169261	0.065	1.2235	0	154.8	179932	0.0691	1.1813	0	164.6	180988	0.0695	1.2904	0	278.9	190562	0.0732	1.4711	0	532.3	157943	0.0607	1.3007	0
		replicate 3	2589984	146676	379891	185292	0.0715	1.2001	0	157.5	180356	0.0696	1.2761	0	170.7	186908	0.0722	1.2511	0	158.6	181486	0.0701	1.2311	0	159.3	169028	0.0653	1.226	0	154.8	179728	0.0694	1.1837	0	164.6	180790	0.0698	1.293	0	278.9	190328	0.0735	1.4741	0	532.3	157718	0.0609	1.3031	0
		Average	2.59676e+06	147053	380867	185306	0.0713667	1.19873	0	157.5	180361	0.0694333	1.27463	0	170.7	186920	0.072	1.24963	0	158.6	181429	0.0698667	1.22893	0	159.3	169043	0.0651	1.22447	0	154.8	179732	0.0692	1.18227	0	164.6	180790	0.0696	1.29147	0	278.9	190329	0.0733	1.47233	0	532.3	157746	0.0607667	1.30163	0
		SD	6436.04	356.234	922.647	238.227	0.00011547	0.00119304	0	0	228.698	0.000152753	0.00128582	0	3.48093e-14	215.245	0.000173205	0.00130512	0	0	295.138	0.000208167	0.00202073	0	0	210.811	0.000173205	0.00134288	0	0	197.681	0.000173205	0.00126623	0	0	197.65	0.000173205	0.00136137	0	0	231.604	0.000173205	0.0015695	0	0	184.645	0.00011547	0.00128582	0
		SEM	3715.85	205.672	532.691	137.54	6.66667e-05	0.000688799	0	0	132.039	8.81917e-05	0.000742369	0	2.00972e-14	124.272	0.0001	0.00075351	0	0	170.398	0.000120185	0.00116667	0	0	121.712	0.0001	0.000775314	0	0	114.131	0.0001	0.000731057	0	0	114.113	0.0001	0.000785988	0	0	133.717	0.0001	0.000906152	0	0	106.605	6.66667e-05	0.000742369	0
		CV	0.247849	0.242249	0.242249	0.128558	0.161798	0.0995247	#DIV/0!	0	0.1268	0.219999	0.100878	#DIV/0!	2.03921e-14	0.115154	0.240563	0.10444	#DIV/0!	0	0.162674	0.297948	0.164429	#DIV/0!	0	0.124709	0.26606	0.109671	#DIV/0!	0	0.109986	0.250296	0.107102	#DIV/0!	0	0.109326	0.248858	0.105413	#DIV/0!	0	0.121686	0.236296	0.1066	#DIV/0!	0	0.117052	0.190022	0.0987851	#DIV/0!
Nebraska		replicate 1	1237949	77004	199440	439796	0.3553	3.4838	0	372.7	453782	0.3666	3.7351	0	362.7	449044	0.3627	3.6395	0	298	438113	0.3539	3.5603	0	256.4	428246	0.3459	3.5625	0	253.6	426757	0.3447	3.5118	0	274.9	426976	0.3449	3.508	0	271.1	415426	0.3356	3.5042	0	273	397717	0.3213	3.4802	0
		replicate 2	1246443	77535	200816	435313	0.3492	3.4359	0	372.7	448829	0.3601	3.6799	0	362.7	444412	0.3565	3.5921	0	298	433350	0.3477	3.5124	0	256.4	423576	0.3398	3.5153	0	253.6	422274	0.3388	3.4665	0	274.9	422594	0.339	3.4635	0	271.1	411215	0.3299	3.4606	0	273	393906	0.316	3.4443	0
		replicate 3	1245449	77482	200678	437524	0.3513	3.4485	0	372.7	451185	0.3623	3.6935	0	362.7	446561	0.3586	3.6035	0	298	435518	0.3497	3.5238	0	256.4	425688	0.3418	3.5257	0	253.6	424593	0.3409	3.4801	0	274.9	424848	0.3411	3.4773	0	271.1	413472	0.332	3.4735	0	273	395811	0.3178	3.4525	0
		Average	1.24328e+06	77340.3	200311	437544	0.351933	3.45607	0	372.7	451265	0.363	3.70283	0	362.7	446672	0.359267	3.6117	0	298	435660	0.350433	3.53217	0	256.4	425836	0.3425	3.5345	0	253.6	424541	0.341467	3.48613	0	274.9	424806	0.341667	3.48293	0	271.1	413371	0.3325	3.47943	0	273	395811	0.318367	3.459	0
		SD	4643.74	292.476	757.513	2241.12	0.00309892	0.0248303	0	0	2477.54	0.00330606	0.0287592	0	0	2317.6	0.00315331	0.0247411	0	0	2384.94	0.00316439	0.0250221	0	0	2338.65	0.00310966	0.0248	0	0	2241.99	0.00299054	0.0232449	0	0	2190.95	0.00299054	0.0227786	0	0	2107.28	0.00288271	0.0223974	0	0	1905.4	0.00269506	0.018812	0
		SEM	2681.07	168.861	437.351	1293.91	0.00178916	0.0143358	0	0	1430.41	0.00190875	0.0166041	0	0	1338.07	0.00182056	0.0142843	0	0	1376.94	0.00182696	0.0144465	0	0	1350.22	0.00179536	0.0143183	0	0	1294.42	0.00172659	0.0134204	0	0	1264.95	0.00172659	0.0131512	0	0	1216.64	0.00166433	0.0129311	0	0	1100.08	0.00155599	0.0108611	0
		CV	0.373507	0.378168	0.378168	0.512205	0.880543	0.718455	#DIV/0!	0	0.54902	0.910759	0.776682	#DIV/0!	0	0.51886	0.877706	0.685025	#DIV/0!	0	0.54743	0.902992	0.708405	#DIV/0!	0	0.54919	0.907931	0.701655	#DIV/0!	0	0.528098	0.875793	0.66678	#DIV/0!	0	0.515753	0.87528	0.654005	#DIV/0!	0	0.509779	0.86698	0.643708	#DIV/0!	0	0.481391	0.846526	0.543856	#DIV/0!
Nevada		replicate 1	1729675	111199	288005	572271	0.3309	6.8523	0	1573.1	578438	0.3344	7.0341	0	1713.9	569764	0.3294	6.8035	0	1741	559558	0.3235	6.5923	0	1675.9	552766	0.3196	6.3872	0	1603.2	556841	0.3219	6.4228	0	1670	566260	0.3274	6.1971	0	1480.7	571750	0.3306	6.3311	0	1533.6	579691	0.3351	6.1296	0
		replicate 2	1730530	111228	288081	573522	0.3314	6.856	0	1573.1	579606	0.3349	7.0366	0	1713.9	570850	0.3299	6.8043	0	1741	560677	0.324	6.5953	0	1675.9	553911	0.3201	6.3903	0	1603.2	557842	0.3224	6.4247	0	1670	567190	0.3278	6.1984	0	1480.7	572843	0.331	6.3346	0	1533.6	580548	0.3355	6.1311	0
		replicate 3	1725770	110874	287164	573482	0.3323	6.8712	0	1573.1	579796	0.336	7.0565	0	1713.9	570995	0.3309	6.8254	0	1741	560809	0.325	6.6168	0	1675.9	554053	0.321	6.4112	0	1603.2	557989	0.3233	6.4417	0	1670	567112	0.3286	6.2138	0	1480.7	572569	0.3318	6.3451	0	1533.6	580222	0.3362	6.1402	0
		Average	1.72866e+06	111100	287750	573092	0.331533	6.85983	0	1573.1	579280	0.3351	7.0424	0	1713.9	570536	0.330067	6.81107	0	1741	560348	0.324167	6.60147	0	1675.9	553576	0.320233	6.39623	0	1603.2	557557	0.322533	6.42973	0	1670	566854	0.327933	6.2031	0	1480.7	572387	0.331133	6.33693	0	1533.6	580154	0.3356	6.13363	0
		SD	2537.64	196.546	509.054	710.799	0.00070946	0.0100162	0	2.78475e-13	735.439	0.000818535	0.0122748	0	2.78475e-13	672.997	0.000763763	0.0124195	0	0	687.518	0.000763763	0.0133635	0	2.78475e-13	705.845	0.00070946	0.0130539	0	0	624.873	0.00070946	0.0104069	0	0	516.186	0.00061101	0.00928924	0	0	568.399	0.00061101	0.00728583	0	2.78475e-13	432.444	0.000556776	0.00573614	0
		SEM	1465.11	113.476	293.903	410.38	0.000409607	0.00578283	0	1.60777e-13	424.606	0.000472582	0.00708684	0	1.60777e-13	388.555	0.000440959	0.00717039	0	0	396.939	0.000440959	0.00771542	0	1.60777e-13	407.52	0.000409607	0.00753665	0	0	360.771	0.000409607	0.00600842	0	0	298.02	0.000352767	0.00536315	0	0	328.165	0.000352767	0.00420648	0	1.60777e-13	249.672	0.000321455	0.00331176	0
		CV	0.146798	0.176909	0.176909	0.124029	0.213994	0.146012	#DIV/0!	1.77023e-14	0.126957	0.244266	0.174298	#DIV/0!	1.6248e-14	0.117959	0.231396	0.182343	#DIV/0!	0	0.122695	0.235608	0.202432	#DIV/0!	1.66164e-14	0.127506	0.221545	0.204087	#DIV/0!	0	0.112073	0.219965	0.161856	#DIV/0!	0	0.0910615	0.186321	0.149752	#DIV/0!	0	0.0993032	0.184521	0.114974	#DIV/0!	1.81582e-14	0.0745396	0.165905	0.0935195	#DIV/0!
New Hampshire		replicate 1	156716	9416	24387.4	123499	0.788	3.3238	0	124.2	128147	0.8177	3.6502	3.6502	127.2	129199	0.8244	3.4152	0	111.9	116556	0.7437	3.2899	0	101.8	117059	0.747	3.3214	0	109.7	118807	0.7581	3.25	0	114	120655	0.7699	3.4117	0	269	116030	0.7404	3.3455	0	245.3	99717.7	0.6363	3.3664	0
		replicate 2	155337	9332	24169.9	121132	0.7798	3.2906	0	124.2	125634	0.8088	3.6144	3.6144	127.2	126825	0.8165	3.3827	0	111.9	114264	0.7356	3.2527	0	101.8	114887	0.7396	3.2933	0	109.7	116516	0.7501	3.2151	0	114	118391	0.7622	3.3807	0	269	113717	0.7321	3.3108	0	245.3	97743.7	0.6292	3.3429	0
		replicate 3	155192	9323	24146.6	119748	0.7716	3.2537	0	124.2	124096	0.7996	3.5732	3.5732	127.2	125378	0.8079	3.3438	0	111.9	112862	0.7272	3.2062	0	101.8	113495	0.7313	3.2521	0	109.7	115137	0.7419	3.1701	0	114	117079	0.7544	3.344	0	269	112527	0.7251	3.2757	0	245.3	96648.1	0.6228	3.3145	0
		Average	155748	9357	24234.6	121460	0.7798	3.28937	0	124.2	125959	0.8087	3.6126	3.6126	127.2	127134	0.816267	3.38057	0	111.9	114560	0.7355	3.2496	0	101.8	115147	0.7393	3.28893	0	109.7	116820	0.750033	3.21173	0	114	118708	0.762167	3.3788	0	269	114091	0.732533	3.31067	0	245.3	98036.5	0.629433	3.34127	0
		SD	841.154	51.2933	132.85	1896.85	0.0082	0.0350663	0	0	2044.8	0.00905041	0.0385315	0.0385315	0	1929.12	0.00825247	0.0357478	0	1.74047e-14	1864.72	0.00825045	0.041936	0	0	1796.4	0.0078543	0.0348558	0	0	1853.71	0.00810021	0.0400563	0	0	1809.2	0.00775005	0.03389	0	0	1780.97	0.0076592	0.0349002	0	3.48093e-14	1555.61	0.00675302	0.0259885	0
		SEM	485.641	29.6142	76.7007	1095.15	0.00473427	0.0202455	0	0	1180.56	0.00522526	0.0222462	0.0222462	0	1113.78	0.00476457	0.020639	0	1.00486e-14	1076.6	0.0047634	0.0242118	0	0	1037.15	0.00453468	0.020124	0	0	1070.24	0.00467666	0.0231265	0	0	1044.54	0.0044745	0.0195664	0	0	1028.25	0.00442204	0.0201496	0	2.00972e-14	898.13	0.00389886	0.0150045	0
		CV	0.540073	0.548181	0.548181	1.56171	1.05155	1.06605	#DIV/0!	0	1.62338	1.11913	1.06659	1.06659	0	1.51739	1.011	1.05745	#DIV/0!	1.55538e-14	1.62772	1.12175	1.2905	#DIV/0!	0	1.56009	1.0624	1.05979	#DIV/0!	0	1.58681	1.07998	1.24718	#DIV/0!	0	1.52408	1.01685	1.00302	#DIV/0!	0	1.56101	1.04558	1.05417	#DIV/0!	1.41905e-14	1.58676	1.07287	0.777805	#DIV/0!
New Jersey		replicate 1	137216	8718	22579.6	920681	6.7097	14.3458	0	640.7	961326	7.0059	15.1295	0	567.7	967256	7.0492	14.9802	0	444.2	955510	6.9635	14.8717	0	438.8	934648	6.8115	14.7223	0	394.6	938110	6.8367	14.6328	0	335.3	937642	6.8333	14.3851	0	459.4	926544	6.7525	14.5184	0	614.8	910730	6.6372	14.3499	0
		replicate 2	138944	8829	22867.1	920932	6.6281	14.255	0	640.7	961560	6.9205	15.0365	0	567.7	967405	6.9626	14.8819	0	444.2	955402	6.8762	14.7692	0	438.8	934636	6.7267	14.6282	0	394.6	938279	6.7529	14.5379	0	335.3	937746	6.7491	14.2846	0	459.4	927413	6.6747	14.4425	0	614.8	911078	6.5572	14.2624	0
		replicate 3	139346	8856	22937	926145	6.6464	14.2793	0	640.7	967039	6.9398	15.0647	0	567.7	973259	6.9845	14.9173	0	444.2	961299	6.8986	14.8061	0	438.8	939966	6.7456	14.6532	0	394.6	943541	6.7712	14.5597	0	335.3	942981	6.7672	14.3048	0	459.4	932634	6.6929	14.4577	0	614.8	915962	6.5733	14.269	0
		Average	138502	8801	22794.6	922586	6.6614	14.2934	0	640.7	963308	6.9554	15.0769	0	567.7	969307	6.99877	14.9265	0	444.2	957403	6.91277	14.8157	0	438.8	936417	6.76127	14.6679	0	394.6	939976	6.78693	14.5768	0	335.3	939456	6.7832	14.3248	0	459.4	928864	6.7067	14.4729	0	614.8	912590	6.58923	14.2938	0
		SD	1131.7	73.1369	189.424	3085	0.0428181	0.047006	0	0	3232.75	0.0447863	0.0476852	0	0	3423.63	0.0450283	0.049787	0	0	3373.95	0.0453414	0.0519153	0	0	3073.65	0.0445179	0.0487419	0	6.96187e-14	3087.75	0.0440598	0.0497072	0	0	3052.87	0.0443217	0.0531607	0	6.96187e-14	3293.9	0.0406945	0.0401587	0	0	2925.82	0.0423132	0.0487248	0
		SEM	653.388	42.2256	109.364	1781.12	0.024721	0.0271389	0	0	1866.43	0.0258574	0.0275311	0	0	1976.63	0.0259971	0.0287445	0	0	1947.95	0.0261779	0.0299733	0	0	1774.57	0.0257024	0.0281411	0	4.01944e-14	1782.71	0.0254379	0.0286985	0	0	1762.57	0.0255891	0.0306924	0	4.01944e-14	1901.73	0.023495	0.0231857	0	0	1689.22	0.0244295	0.0281313	0
		CV	0.817101	0.831006	0.831006	0.334386	0.642779	0.328866	#DIV/0!	0	0.335588	0.643906	0.31628	#DIV/0!	0	0.353203	0.643374	0.333548	#DIV/0!	0	0.352406	0.655908	0.350408	#DIV/0!	0	0.328235	0.658425	0.332303	#DIV/0!	1.76428e-14	0.328492	0.649185	0.341002	#DIV/0!	0	0.324961	0.653403	0.371109	#DIV/0!	1.51543e-14	0.354616	0.606773	0.277476	#DIV/0!	0	0.320606	0.642156	0.340881	#DIV/0!
New Mexico		replicate 1	1778149	121861	315620	374619	0.2107	2.6153	0	249.8	395430	0.2224	2.7929	0	330.9	402466	0.2263	2.7561	0	495	410114	0.2306	2.8845	0	637.8	383968	0.2159	2.629	0	349.4	379218	0.2133	2.5006	0	242.7	414922	0.2333	2.6546	0	357.4	446985	0.2514	3.0061	0	660.3	424399	0.2387	3.0231	0
		replicate 2	1777294	121827	315532	377852	0.2126	2.6358	0	249.8	398529	0.2242	2.8101	0	330.9	405464	0.2281	2.7731	0	495	413231	0.2325	2.9022	0	637.8	387282	0.2179	2.6491	0	349.4	382584	0.2153	2.5205	0	242.7	418207	0.2353	2.6732	0	357.4	450582	0.2535	3.025	0	660.3	428119	0.2409	3.0414	0
		replicate 3	1774799	121631	315024	372376	0.2098	2.5961	0	249.8	393398	0.2217	2.7778	0	330.9	400858	0.2259	2.7436	0	495	409967	0.231	2.8884	0	637.8	382789	0.2157	2.6167	0	349.4	378324	0.2132	2.4889	0	242.7	415731	0.2342	2.659	0	357.4	447134	0.2519	3.0004	0	660.3	424265	0.239	3.0164	0
		Average	1.77675e+06	121773	315392	374949	0.211033	2.61573	0	249.8	395786	0.222767	2.7936	0	330.9	402929	0.226767	2.7576	0	495	411104	0.231367	2.8917	0	637.8	384680	0.2165	2.6316	0	349.4	380042	0.213933	2.50333	0	242.7	416287	0.234267	2.66227	0	357.4	448234	0.252267	3.0105	0	660.3	425594	0.239533	3.02697	0
		SD	1740.62	124.145	321.536	2752.83	0.00142945	0.0198535	0	3.48093e-14	2583.88	0.0012897	0.0161614	0	0	2337.63	0.00117189	0.0148071	0	0	1843.93	0.00100167	0.0093	0	0	2329.53	0.00121655	0.0163557	0	6.96187e-14	2246.21	0.00118462	0.0159763	0	3.48093e-14	1711.68	0.00100167	0.00972077	0	6.96187e-14	2035.01	0.00109697	0.0128767	0	0	2187.22	0.00119304	0.0129408	0
		SEM	1004.95	71.6752	185.639	1589.35	0.000825295	0.0114625	0	2.00972e-14	1491.8	0.00074461	0.00933077	0	0	1349.63	0.000676593	0.00854888	0	0	1064.59	0.000578312	0.00536936	0	0	1344.96	0.000702377	0.00944299	0	4.01944e-14	1296.85	0.000683943	0.00922394	0	2.00972e-14	988.238	0.000578312	0.00561229	0	4.01944e-14	1174.91	0.000633333	0.00743438	0	0	1262.79	0.000688799	0.00747135	0
		CV	0.0979667	0.101948	0.101948	0.734189	0.677358	0.759005	#DIV/0!	1.39349e-14	0.652848	0.578948	0.578514	#DIV/0!	0	0.580158	0.516784	0.536956	#DIV/0!	0	0.448531	0.432934	0.32161	#DIV/0!	0	0.605578	0.561918	0.621513	#DIV/0!	1.99252e-14	0.591042	0.553735	0.638203	#DIV/0!	1.43425e-14	0.411178	0.427575	0.365131	#DIV/0!	1.94792e-14	0.454006	0.434844	0.427727	#DIV/0!	0	0.513921	0.498067	0.427516	#DIV/0!
New York		replicate 1	854274	51992	134659	1.38623e+06	1.6227	7.3336	0	863.9	1.42465e+06	1.6677	7.4316	0	409.1	1.43074e+06	1.6748	7.2937	0	412.4	1.34943e+06	1.5796	7.1886	0	448.8	1.34596e+06	1.5756	7.188	0	492.5	1.32825e+06	1.5548	7.0699	0	569.7	1.32641e+06	1.5527	7.0342	0	591.6	1.29011e+06	1.5102	6.9443	0	482.6	1.19641e+06	1.4005	6.8183	0
		replicate 2	855199	52036	134773	1378144	1.6115	7.2961	0	863.9	1.41651e+06	1.6564	7.3895	0	409.1	1.42226e+06	1.6631	7.2535	0	412.4	1.34123e+06	1.5683	7.147	0	448.8	1.33808e+06	1.5646	7.1469	0	492.5	1.32026e+06	1.5438	7.0263	0	569.7	1.31845e+06	1.5417	6.9901	0	591.6	1.2821e+06	1.4992	6.8999	0	482.6	1188871	1.3902	6.7754	0
		replicate 3	853352	51913	134455	1.38547e+06	1.6236	7.3334	0	863.9	1.42404e+06	1.6688	7.4316	0	409.1	1.42976e+06	1.6755	7.2955	0	412.4	1348893	1.5807	7.1918	0	448.8	1.34565e+06	1.5769	7.1914	0	492.5	1.32778e+06	1.556	7.0708	0	569.7	1.32623e+06	1.5541	7.0384	0	591.6	1.28999e+06	1.5117	6.9496	0	482.6	1.1968e+06	1.4025	6.8257	0
		Average	854275	51980.3	134629	1.38328e+06	1.61927	7.32103	0	863.9	1.42173e+06	1.6643	7.41757	0	409.1	1.42758e+06	1.67113	7.2809	0	412.4	1.34652e+06	1.5762	7.1758	0	448.8	1.34323e+06	1.57237	7.17543	0	492.5	1.32543e+06	1.55153	7.05567	0	569.7	1.3237e+06	1.5495	7.0209	0	591.6	1.2874e+06	1.50703	6.93127	0	482.6	1.19403e+06	1.39773	6.80647	0
		SD	923.5	62.3244	161.42	4465.51	0.00674117	0.0215931	0	0	4530.29	0.00686367	0.0243064	0	6.96187e-14	4640.88	0.00696587	0.0237462	0	6.96187e-14	4585.33	0.00686367	0.0249928	0	0	4462.43	0.00675747	0.024769	0	0	4481.83	0.00672409	0.0254363	0	0	4542.32	0.00679117	0.0267561	0	0	4589.65	0.0068252	0.0272933	0	6.96187e-14	4470.09	0.00660025	0.0271577	0
		SEM	533.183	35.983	93.196	2578.16	0.00389201	0.0124668	0	0	2615.56	0.00396274	0.0140333	0	4.01944e-14	2679.41	0.00402175	0.0137099	0	4.01944e-14	2647.34	0.00396274	0.0144296	0	0	2576.38	0.00390142	0.0143004	0	0	2587.58	0.00388215	0.0146856	0	0	2622.51	0.00392088	0.0154477	0	0	2649.84	0.00394053	0.0157578	0	4.01944e-14	2580.81	0.00381066	0.0156795	0
		CV	0.108103	0.1199	0.1199	0.32282	0.41631	0.294947	#DIV/0!	0	0.318646	0.412406	0.327688	#DIV/0!	1.70175e-14	0.325086	0.416835	0.326143	#DIV/0!	1.68813e-14	0.340532	0.435457	0.348293	#DIV/0!	0	0.332216	0.429764	0.345192	#DIV/0!	0	0.338142	0.433383	0.360508	#DIV/0!	0	0.343153	0.438281	0.381092	#DIV/0!	0	0.356506	0.45289	0.393771	#DIV/0!	1.44258e-14	0.37437	0.472211	0.398999	#DIV/0!
North Carolina		replicate 1	829360	56121	145353	1.66222e+06	2.0042	6.5887	0	241.6	1.65801e+06	1.9991	6.7135	0	235.4	1720423	2.0744	6.6704	0	216.9	1656203	1.997	6.5018	0	224.7	1.57327e+06	1.897	6.4054	0	217.3	1.54114e+06	1.8582	6.2913	0	238	1.57348e+06	1.8972	6.2794	0	227.7	1.50576e+06	1.8156	6.1573	0	267.1	1.41919e+06	1.7112	6.2078	0
		replicate 2	839998	56830	147190	1.66102e+06	1.9774	6.5454	0	241.6	1.65698e+06	1.9726	6.6696	0	235.4	1.71941e+06	2.0469	6.6287	0	216.9	1655119	1.9704	6.4595	0	224.7	1.57223e+06	1.8717	6.3621	0	217.3	1.54011e+06	1.8335	6.2483	0	238	1.57229e+06	1.8718	6.2359	0	227.7	1.50478e+06	1.7914	6.1149	0	267.1	1.4181e+06	1.6882	6.164	0
		replicate 3	839857	56821	147166	1663657	1.9809	6.5508	0	241.6	1.65931e+06	1.9757	6.6747	0	235.4	1.72214e+06	2.0505	6.6328	0	216.9	1.6575e+06	1.9735	6.4652	0	224.7	1.57425e+06	1.8744	6.3688	0	217.3	1.54205e+06	1.8361	6.2555	0	238	1.57432e+06	1.8745	6.2436	0	227.7	1.50647e+06	1.7937	6.122	0	267.1	1.41951e+06	1.6902	6.1722	0
		Average	836405	56590.7	146570	1.6623e+06	1.9875	6.56163	0	241.6	1.6581e+06	1.98247	6.68593	0	235.4	1.72066e+06	2.05727	6.64397	0	216.9	1.65627e+06	1.9803	6.4755	0	224.7	1.57325e+06	1.88103	6.37877	0	217.3	1541100	1.8426	6.26503	0	238	1.57336e+06	1.88117	6.25297	0	227.7	1.50567e+06	1.80023	6.1314	0	267.1	1.41893e+06	1.69653	6.18133	0
		SD	6101.56	406.768	1053.53	1320.82	0.0145681	0.0235954	0	0	1164.95	0.014488	0.0240092	0	0	1377.55	0.0149467	0.0229835	0	0	1189.98	0.0145454	0.0229541	0	3.48093e-14	1007.06	0.0138933	0.0233072	0	3.48093e-14	971.09	0.0135724	0.0230307	0	0	1023.77	0.0139507	0.0232134	0	3.48093e-14	846.219	0.0133575	0.0227092	0	0	738.397	0.012741	0.0232846	0
		SEM	3522.74	234.848	608.256	762.577	0.00841091	0.0136228	0	0	672.586	0.00836467	0.0138617	0	0	795.329	0.00862947	0.0132696	0	0	687.035	0.00839782	0.0132525	0	2.00972e-14	581.425	0.00802129	0.0134564	0	2.00972e-14	560.659	0.00783603	0.0132968	0	0	591.072	0.00805447	0.0134023	0	2.00972e-14	488.565	0.00771197	0.0131112	0	0	426.314	0.00735603	0.0134434	0
		CV	0.729498	0.71879	0.71879	0.0794576	0.732987	0.359597	#DIV/0!	0	0.0702583	0.730809	0.359101	#DIV/0!	0	0.0800595	0.726531	0.345931	#DIV/0!	0	0.0718468	0.734507	0.354476	#DIV/0!	1.54915e-14	0.0640113	0.738598	0.365386	#DIV/0!	1.6019e-14	0.0630128	0.73659	0.367607	#DIV/0!	0	0.0650687	0.741601	0.371239	#DIV/0!	1.52874e-14	0.0562021	0.741988	0.370376	#DIV/0!	0	0.052039	0.751003	0.376692	#DIV/0!
North Dakota		replicate 1	1258836	70700	183113	531106	0.4219	3.8984	0	421.1	554572	0.4405	4.2941	0	539.9	610209	0.4847	4.9491	0	1375.8	607877	0.4829	4.4588	0	717	483535	0.3841	4.0166	0	578	610175	0.4847	4.9895	0	680.8	877404	0.697	7.6583	0	1558.3	983609	0.7814	8.5609	0	1111.4	534668	0.4247	4.5538	0
		replicate 2	1259738	70751.7	183247	528082	0.4192	3.8835	0	421.1	551598	0.4379	4.2795	0	539.9	607177	0.482	4.9353	0	1375.8	604804	0.4801	4.4457	0	717	480504	0.3814	4.0033	0	578	606813	0.4817	4.9757	0	680.8	873589	0.6935	7.6423	0	1558.3	979873	0.7778	8.546	0	1111.4	530986	0.4215	4.5318	0
		replicate 3	1258816	70709.3	183137	527185	0.4188	3.8801	0	421.1	550685	0.4375	4.2766	0	539.9	606339	0.4817	4.9333	0	1375.8	603898	0.4797	4.4431	0	717	479746	0.3811	4.0013	0	578	606046	0.4814	4.9744	0	680.8	873270	0.6937	7.6484	0	1558.3	979600	0.7782	8.553	0	1111.4	530701	0.4216	4.5383	0
		Average	1259130	70720.3	183166	528791	0.419967	3.88733	0	421.1	552285	0.438633	4.2834	0	539.9	607908	0.4828	4.93923	0	1375.8	605526	0.4809	4.4492	0	717	481261	0.3822	4.00707	0	578	607678	0.4826	4.97987	0	680.8	874754	0.694733	7.64967	0	1558.3	981028	0.779133	8.5533	0	1111.4	532118	0.4226	4.5413	0
		SD	526.638	27.5875	71.4516	2054.24	0.00168622	0.00973362	0	6.96187e-14	2032.33	0.00162891	0.00937923	0	0	2036.3	0.00165227	0.0086031	0	0	2085.93	0.00174356	0.00841487	0	0	2005.03	0.00165227	0.00831645	0	0	2196.29	0.00182483	0.00836799	0	0	2300	0.00196554	0.00807486	0	0	2239.87	0.00197315	0.00745453	0	0	2212.73	0.00181934	0.0113027	0
		SEM	304.055	15.9276	41.2526	1186.02	0.000973539	0.00561971	0	4.01944e-14	1173.36	0.000940449	0.0054151	0	0	1175.66	0.000953939	0.004967	0	0	1204.31	0.00100664	0.00485833	0	0	1157.6	0.000953939	0.0048015	0	0	1268.03	0.00105357	0.00483126	0	0	1327.9	0.0011348	0.00466202	0	0	1293.19	0.0011392	0.00430387	0	0	1277.52	0.0010504	0.00652559	0
		CV	0.0418256	0.0390093	0.0390093	0.388479	0.401512	0.250393	#DIV/0!	1.65326e-14	0.367985	0.371359	0.218967	#DIV/0!	0	0.334968	0.342227	0.174179	#DIV/0!	0	0.344482	0.362562	0.189132	#DIV/0!	0	0.416619	0.432305	0.207545	#DIV/0!	0	0.361423	0.378124	0.168037	#DIV/0!	0	0.262931	0.28292	0.105558	#DIV/0!	0	0.228319	0.25325	0.0871538	#DIV/0!	0	0.415834	0.430511	0.248886	#DIV/0!
Ohio		replicate 1	667370	42269.5	109478	1.98479e+06	2.974	8.738	0	305.6	2.0086e+06	3.0097	9.111	0	421	2.04485e+06	3.064	9.0021	0	357.3	1956287	2.9313	8.783	0	595	1.9315e+06	2.8942	8.9104	0	444.2	1.88268e+06	2.8211	8.5743	0	322.4	1.90337e+06	2.852	8.8504	0	1029.9	1857002	2.7826	8.6346	0	967.3	1.77944e+06	2.6664	8.6538	0
		replicate 2	668416	42327.4	109628	1.98116e+06	2.964	8.7298	0	305.6	2.00485e+06	2.9994	9.1065	0	421	2.04107e+06	3.0536	8.9965	0	357.3	1.95235e+06	2.9209	8.7743	0	595	1.92796e+06	2.8844	8.9027	0	444.2	1879281	2.8115	8.5671	0	322.4	1.89996e+06	2.8425	8.8438	0	1029.9	1.85356e+06	2.7731	8.6271	0	967.3	1.7757e+06	2.6566	8.6458	0
		replicate 3	670533	42462.2	109977	1.98332e+06	2.9578	8.718	0	305.6	2.00684e+06	2.9929	9.0939	0	421	2.04332e+06	3.0473	8.9852	0	357.3	1.95454e+06	2.9149	8.7639	0	595	1.9305e+06	2.879	8.8955	0	444.2	1881612	2.8061	8.5598	0	322.4	1.90198e+06	2.8365	8.8349	0	1029.9	1.85548e+06	2.7672	8.6191	0	967.3	1777321	2.6506	8.6357	0
		Average	668773	42353	109694	1.98309e+06	2.96527	8.7286	0	305.6	2.00676e+06	3.00067	9.1038	0	421	2.04308e+06	3.05497	8.9946	0	357.3	1.95439e+06	2.92237	8.77373	0	595	1.92999e+06	2.88587	8.90287	0	444.2	1.88119e+06	2.8129	8.56707	0	322.4	1.90177e+06	2.84367	8.84303	0	1029.9	1.85535e+06	2.7743	8.62693	0	967.3	1.77749e+06	2.65787	8.6451	0
		SD	1611.44	98.8525	256.028	1822.78	0.00817394	0.0100539	0	0	1880.07	0.00847132	0.00886397	0	0	1904.72	0.00843347	0.00860872	0	0	1973.34	0.00829779	0.0095626	0	0	1820.55	0.00770541	0.0074514	0	0	1740.05	0.00759737	0.00725006	0	0	1715.92	0.00781558	0.00777839	0	0	1725.9	0.00776981	0.00775134	0	1.39237e-13	1875.06	0.0079758	0.00907028	0
		SEM	930.364	57.0725	147.818	1052.38	0.00471923	0.0058046	0	0	1085.46	0.00489092	0.00511762	0	0	1099.69	0.00486906	0.00497024	0	0	1139.31	0.00479073	0.00552097	0	0	1051.1	0.00444872	0.00430207	0	0	1004.62	0.00438634	0.00418582	0	0	990.686	0.00451233	0.00449085	0	0	996.447	0.0044859	0.00447524	0	8.03887e-14	1082.57	0.00460483	0.00523673	0
		CV	0.240954	0.233401	0.233401	0.0919158	0.275656	0.115183	#DIV/0!	0	0.0936867	0.282315	0.0973656	#DIV/0!	0	0.0932278	0.276058	0.0957098	#DIV/0!	0	0.100969	0.283941	0.108991	#DIV/0!	0	0.0943297	0.267005	0.0836966	#DIV/0!	0	0.0924974	0.27009	0.0846271	#DIV/0!	0	0.0902276	0.274842	0.0879606	#DIV/0!	0	0.093023	0.280064	0.0898505	#DIV/0!	1.43944e-14	0.105489	0.300083	0.104918	#DIV/0!
Oklahoma		replicate 1	1038020	70117	181603	902729	0.8697	4.8044	0	312.8	908328	0.8751	4.9713	0	346.9	923992	0.8901	4.9408	0	383.3	894326	0.8616	4.8637	0	337.7	863313	0.8317	4.9057	0	369.1	870752	0.8389	4.8357	0	348	879418	0.8472	4.8653	0	353.5	851650	0.8205	4.903	0	315	794076	0.765	4.949	0
		replicate 2	1038204	70115.4	181599	904906	0.8716	4.8108	0	312.8	910549	0.877	4.9769	0	346.9	926115	0.892	4.9455	0	383.3	896473	0.8635	4.8694	0	337.7	865475	0.8336	4.9112	0	369.1	872783	0.8407	4.8403	0	348	881520	0.8491	4.8702	0	353.5	853441	0.822	4.9065	0	315	7955595	0.7663	4.9512	0
		replicate 3	1031289	69683.4	180480	901097	0.8738	4.8104	0	312.8	906685	0.8792	4.977	0	346.9	922102	0.8941	4.946	0	383.3	892647	0.8656	4.8727	0	337.7	861984	0.8358	4.9172	0	369.1	869517	0.8431	4.8486	0	348	878193	0.8515	4.8776	0	353.5	849959	0.8242	4.9106	0	315	792778	0.7687	4.9574	0
		Average	1.03584e+06	69971.9	181227	902910	0.8717	4.80853	0	312.8	908521	0.8771	4.97507	0	346.9	924070	0.892067	4.9441	0	383.3	894482	0.863567	4.8686	0	337.7	863591	0.8337	4.91137	0	369.1	871017	0.8409	4.84153	0	348	879710	0.849267	4.87103	0	353.5	851683	0.822233	4.9067	0	315	3.18082e+06	0.766667	4.95253	0
		SD	3940.34	249.889	647.213	1910.93	0.00205183	0.00358515	0	0	1938.95	0.00205183	0.00326241	0	6.96187e-14	2007.38	0.00200083	0.0028688	0	0	1917.88	0.00200083	0.00455302	0	0	1761.92	0.00205183	0.00575181	0	6.96187e-14	1649.2	0.00210713	0.00653784	0	0	1682.44	0.00215484	0.0061922	0	0	1740.89	0.001861	0.00380395	0	0	4.13508e+06	0.00187705	0.00435584	0
		SEM	2274.95	144.274	373.668	1103.27	0.00118462	0.00206989	0	0	1119.45	0.00118462	0.00188355	0	4.01944e-14	1158.96	0.00115518	0.0016563	0	0	1107.29	0.00115518	0.00262869	0	0	1017.25	0.00118462	0.00332081	0	4.01944e-14	952.168	0.00121655	0.00377462	0	0	971.357	0.0012441	0.00357507	0	0	1005.1	0.00107445	0.00219621	0	0	2.38739e+06	0.00108372	0.00251484	0
		CV	0.380401	0.357128	0.357128	0.211641	0.235382	0.0745582	#DIV/0!	0	0.213418	0.233933	0.0655752	#DIV/0!	2.00688e-14	0.217232	0.224292	0.0580247	#DIV/0!	0	0.214412	0.231694	0.0935181	#DIV/0!	0	0.204023	0.246111	0.117112	#DIV/0!	1.88617e-14	0.189342	0.25058	0.135037	#DIV/0!	0	0.191249	0.253729	0.127123	#DIV/0!	0	0.204406	0.226335	0.0775255	#DIV/0!	0	130.001	0.244833	0.0879517	#DIV/0!
Oregon		replicate 1	1675631	100217	259561	405637	0.2421	2.3392	0	202	420968	0.2512	2.5583	0	226.4	415288	0.2478	2.4822	0	221.6	395281	0.2359	2.3909	0	215.6	378588	0.2259	2.3275	0	220	383613	0.2289	2.2194	0	163.4	384089	0.2292	2.228	0	166.5	386998	0.231	2.2909	0	178.1	361720	0.2159	2.2638	0
		replicate 2	1663756	99491.1	257682	406928	0.2446	2.344	0	202	422246	0.2538	2.5626	0	226.4	416355	0.2502	2.4836	0	221.6	396379	0.2382	2.3925	0	215.6	379601	0.2282	2.3283	0	220	384729	0.2312	2.2208	0	163.4	385046	0.2314	2.2283	0	166.5	387824	0.2331	2.2889	0	178.1	362526	0.2179	2.2629	0
		replicate 3	1682081	100590	260528	404486	0.2405	2.3311	0	202	419916	0.2496	2.5503	0	226.4	414253	0.2463	2.4744	0	221.6	394432	0.2345	2.3842	0	215.6	377765	0.2246	2.321	0	220	382866	0.2276	2.2136	0	163.4	383489	0.228	2.2226	0	166.5	386288	0.2296	2.2823	0	178.1	360888	0.2145	2.255	0
		Average	1.67382e+06	100099	259257	405684	0.2424	2.3381	0	202	421043	0.251533	2.55707	0	226.4	415298	0.2481	2.48007	0	221.6	395364	0.2362	2.3892	0	215.6	378651	0.226233	2.3256	0	220	383736	0.229233	2.21793	0	163.4	384208	0.229533	2.2263	0	166.5	387037	0.231233	2.28737	0	178.1	361711	0.2161	2.26057	0
		SD	9295.37	558.745	1447.15	1222.12	0.0020664	0.00651997	0	0	1166.9	0.00211975	0.00624206	0	0	1050.89	0.00196723	0.00495715	0	0	976.285	0.00186815	0.00440341	0	0	919.647	0.001823	0.00400375	0	0	937.677	0.001823	0.0038175	0	0	785.459	0.00172434	0.0032078	0	0	768.461	0.00176163	0.00450037	0	0	818.933	0.0017088	0.00484183	0
		SEM	5366.69	322.592	835.512	705.589	0.00119304	0.00376431	0	0	673.71	0.00122384	0.00360386	0	0	606.731	0.00113578	0.00286201	0	0	563.658	0.00107858	0.00254231	0	0	530.959	0.00105251	0.00231157	0	0	541.368	0.00105251	0.00220404	0	0	453.485	0.000995546	0.00185203	0	0	443.671	0.00101708	0.00259829	0	0	472.811	0.000986577	0.00279543	0
		CV	0.555338	0.558191	0.558191	0.301248	0.852474	0.278858	#DIV/0!	0	0.277145	0.842731	0.24411	#DIV/0!	0	0.253044	0.792919	0.19988	#DIV/0!	0	0.246933	0.79092	0.184305	#DIV/0!	0	0.242875	0.805806	0.17216	#DIV/0!	0	0.244355	0.79526	0.17212	#DIV/0!	0	0.204436	0.751235	0.144087	#DIV/0!	0	0.19855	0.76184	0.196749	#DIV/0!	0	0.226405	0.790745	0.214187	#DIV/0!
Pennsylvania		replicate 1	727099	45643.2	118216	1.43041e+06	1.9673	6.7344	0	275	1.48016e+06	2.0357	7.0886	0	286.1	1.50539e+06	2.0704	6.9328	0	288.5	1.42909e+06	1.9655	6.8106	0	288.9	1.38034e+06	1.8984	6.7962	0	286.9	1.36606e+06	1.8788	6.5834	0	286.9	1.38776e+06	1.9086	6.6375	0	284.2	1333896	1.8345	6.4885	0	317.5	1.23947e+06	1.7047	6.5139	0
		replicate 2	728508	45742.1	118472	1.43353e+06	1.9678	6.7717	0	275	1.48341e+06	2.0362	7.1275	0	286.1	1.50879e+06	2.0711	6.9759	0	288.5	1.43267e+06	1.9666	6.8593	0	288.9	1.38412e+06	1.8999	6.8477	0	286.9	1.36945e+06	1.8798	6.6301	0	286.9	1.39113e+06	1.9096	6.6828	0	284.2	1.33674e+06	1.8349	6.5269	0	317.5	1.24222e+06	1.7052	6.5493	0
		replicate 3	726817	45671	118288	1.44382e+06	1.9865	6.8324	0	275	1.49377e+06	2.0552	7.1828	0	286.1	1.51869e+06	2.0895	7.0281	0	288.5	1.44241e+06	1.9846	6.9069	0	288.9	1.39364e+06	1.9175	6.8931	0	286.9	1378813	1.8971	6.6752	0	286.9	1.4008e+06	1.9273	6.7295	0	284.2	1.34662e+06	1.8528	6.5796	0	317.5	1.25225e+06	1.7229	6.6004	0
		Average	727475	45685.5	118325	1.43592e+06	1.97387	6.7795	0	275	1.48578e+06	2.04237	7.13297	0	286.1	1.51096e+06	2.077	6.97893	0	288.5	1.43472e+06	1.97223	6.85893	0	288.9	1.38604e+06	1.90527	6.84567	0	286.9	1.37144e+06	1.88523	6.62957	0	286.9	1.39323e+06	1.91517	6.68327	0	284.2	1.33909e+06	1.84073	6.53167	0	317.5	1.24464e+06	1.71093	6.55453	0
		SD	905.933	50.9731	132.02	7018.77	0.0109436	0.0494634	0	0	7107.74	0.0111168	0.0473373	0	0	6908.21	0.010831	0.0477224	0	0	6888.63	0.010724	0.048151	0	0	6850.81	0.0106209	0.048482	0	0	6605.8	0.010289	0.0459023	0	0	6767.9	0.0105197	0.0460018	0	0	6680.73	0.010452	0.0457367	0	0	6728.33	0.0103665	0.0434868	0
		SEM	523.041	29.4293	76.2219	4052.29	0.00631832	0.0285577	0	0	4103.65	0.00641829	0.0273302	0	0	3988.46	0.00625327	0.0275525	0	0	3977.15	0.00619148	0.0278	0	0	3955.31	0.00613197	0.0279911	0	0	3813.86	0.00594035	0.0265017	0	0	3907.45	0.00607353	0.0265591	0	0	3857.12	0.00603444	0.0264061	0	0	3884.6	0.00598507	0.0251071	0
		CV	0.124531	0.111574	0.111574	0.4888	0.554427	0.729603	#DIV/0!	0	0.478384	0.54431	0.663642	#DIV/0!	0	0.457208	0.521472	0.683806	#DIV/0!	0	0.480136	0.543747	0.702019	#DIV/0!	0	0.494273	0.557449	0.708214	#DIV/0!	0	0.481669	0.545768	0.692388	#DIV/0!	0	0.48577	0.549282	0.688313	#DIV/0!	0	0.498902	0.567815	0.70023	#DIV/0!	0	0.540583	0.605895	0.663462	#DIV/0!
Rhode Island		replicate 1	21328	1323.94	3429	103112	4.8346	11.7452	0	198.7	109230	5.1214	12.442	0	221.5	109491	5.1337	12.2896	0	205.5	105139	4.9296	11.8257	0	198.1	103203	4.8389	11.5239	0	199.6	100348	4.705	10.7154	0	189	98108.3	4.6	10.2648	0	179	97806	4.5858	10.2923	0	182.9	91221	4.2771	10.097	0
		replicate 2	21066	1308.11	3388	103238	4.9007	11.8115	0	198.7	109396	5.193	12.5139	0	221.5	109625	5.2039	12.3578	0	205.5	105280	4.9976	11.8926	0	198.1	103338	4.9054	11.5889	0	199.6	100495	4.7705	10.7758	0	189	98249.5	4.6639	10.3223	0	179	97963.9	4.6503	10.3516	0	182.9	91392.7	4.3384	10.159	0
		replicate 3	20790	1289.58	3340	103342	4.9708	11.8659	0	198.7	109479	5.2659	12.567	0	221.5	109730	5.278	12.4103	0	205.5	105392	5.0694	11.9453	0	198.1	103447	4.9758	11.6398	0	199.6	100610	4.8394	10.8207	0	189	98387	4.7324	10.3672	0	179	98095.3	4.7184	10.3968	0	182.9	91496	4.401	10.2042	0
		Average	21061.3	1307.21	3385.67	103231	4.90203	11.8075	0	198.7	109368	5.19343	12.5076	0	221.5	109615	5.2052	12.3526	0	205.5	105270	4.99887	11.8879	0	198.1	103329	4.9067	11.5842	0	199.6	100485	4.77163	10.7706	0	189	98248.3	4.66543	10.3181	0	179	97955.1	4.6515	10.3469	0	182.9	91369.9	4.33883	10.1534	0
		SD	269.03	17.1992	44.5459	115.22	0.0681098	0.0604477	0	3.48093e-14	126.665	0.072251	0.0627352	0	0	119.865	0.0721588	0.0605199	0	0	126.673	0.0699086	0.0599403	0	0	121.876	0.0684593	0.0580928	0	0	131.166	0.0672072	0.0528398	0	0	139.354	0.0662133	0.051329	0	0	144.852	0.0663081	0.0524083	0	0	138.911	0.0619511	0.053819	0
		SEM	155.325	9.92995	25.7186	66.5225	0.0393232	0.0348995	0	2.00972e-14	73.1298	0.0417141	0.0362202	0	0	69.2043	0.0416609	0.0349412	0	0	73.1348	0.0403618	0.0346066	0	0	70.3652	0.039525	0.0335399	0	0	75.7285	0.0388021	0.0305071	0	0	80.4561	0.0382283	0.0296348	0	0	83.6304	0.038283	0.0302579	0	0	80.2	0.0357675	0.0310724	0
		CV	1.27737	1.31572	1.31572	0.111614	1.38942	0.511942	#DIV/0!	1.75185e-14	0.115815	1.3912	0.501575	#DIV/0!	0	0.109351	1.38628	0.489938	#DIV/0!	0	0.120331	1.39849	0.504214	#DIV/0!	0	0.117949	1.39522	0.501483	#DIV/0!	0	0.130533	1.40847	0.490591	#DIV/0!	0	0.141839	1.41923	0.497466	#DIV/0!	0	0.147876	1.42552	0.506512	#DIV/0!	0	0.152031	1.42783	0.530058	#DIV/0!
South Carolina		replicate 1	471675	32526.3	84243	956652	2.0282	6.1565	0	203.6	957049	2.029	6.3168	0	215.2	977737	2.0729	6.17	0	260	933895	1.98	5.9845	0	270.3	904397	1.9174	6.0087	0	285	906578	1.922	6.0095	0	214.6	924517	1.9601	6.0585	0	217.9	893324	1.8939	6.0158	0	214.4	841867	1.7848	6.0846	0
		replicate 2	471918	32541.7	84283	965453	2.0458	6.2191	0	203.6	965540	2.046	6.3752	0	215.2	985886	2.0891	6.2228	0	260	941990	1.9961	6.0358	0	270.3	912505	1.9336	6.0605	0	285	914694	1.9382	6.0609	0	214.6	932384	1.9757	6.1052	0	217.9	901118	1.9095	6.0633	0	214.4	849905	1.801	6.1344	0
		replicate 3	472668	32594.6	84420	959506	2.03	6.1616	0	203.6	959816	2.0306	6.3225	0	215.2	980531	2.0745	6.1749	0	260	936678	1.9817	5.9902	0	270.3	907169	1.9193	6.0144	0	285	909423	1.924	6.0168	0	214.6	927268	1.9618	6.0644	0	217.9	896011	1.8956	6.021	0	214.4	844683	1.7871	6.0921	0
		Average	472087	32554.2	84315.3	960537	2.03467	6.17907	0	203.6	960802	2.0352	6.33817	0	215.2	981385	2.07883	6.18923	0	260	937521	1.98593	6.0035	0	270.3	908024	1.92343	6.02787	0	285	910231	1.92807	6.02907	0	214.6	928056	1.96587	6.07603	0	217.9	896817	1.89967	6.03337	0	214.4	845485	1.79097	6.1037	0
		SD	517.622	35.8395	92.8242	4490.2	0.00968366	0.0347635	0	0	4330.62	0.00938723	0.0321982	0	3.48093e-14	4140.59	0.00892711	0.0291726	0	0	4113.02	0.00884553	0.0281174	0	0	4120.83	0.00885569	0.0284046	0	0	4117.85	0.00883252	0.0278091	0	0	3992.18	0.00855823	0.0254308	0	0	3959.35	0.00855823	0.0260531	0	0	4078.59	0.00876489	0.0268501	0
		SEM	298.849	20.6919	53.5921	2592.42	0.00559087	0.0200707	0	0	2500.28	0.00541972	0.0185896	0	2.00972e-14	2390.57	0.00515407	0.0168428	0	0	2374.66	0.00510697	0.0162336	0	0	2379.16	0.00511284	0.0163994	0	0	2377.44	0.00509946	0.0160556	0	0	2304.88	0.0049411	0.0146825	0	0	2285.93	0.0049411	0.0150418	0	0	2354.77	0.00506041	0.0155019	0
		CV	0.109646	0.110092	0.110092	0.467468	0.475934	0.562602	#DIV/0!	0	0.450729	0.461243	0.508005	#DIV/0!	1.61753e-14	0.421913	0.429429	0.471345	#DIV/0!	0	0.438713	0.445409	0.468351	#DIV/0!	0	0.453824	0.460411	0.471222	#DIV/0!	0	0.452396	0.458102	0.46125	#DIV/0!	0	0.430165	0.435341	0.418542	#DIV/0!	0	0.441489	0.450512	0.431817	#DIV/0!	0	0.482396	0.489394	0.439899	#DIV/0!
South Dakota		replicate 1	1304148	77347.5	200330	202352	0.1552	1.9394	0	346.8	207153	0.1588	2.132	0	370.9	207013	0.1587	2.096	0	355.5	202679	0.1554	2.0557	0	389.3	191372	0.1467	2.0504	0	333.6	195078	0.1496	2.027	0	287.9	198218	0.152	2.1004	0	382.6	188454	0.1445	2.0221	0	205.7	180151	0.1381	2.0573	0
		replicate 2	1299177	77044	199544	200882	0.1546	1.9356	0	346.8	205644	0.1583	2.1283	0	370.9	205483	0.1582	2.0919	0	355.5	201231	0.1549	2.0525	0	389.3	189847	0.1461	2.0465	0	333.6	193562	0.149	2.0229	0	287.9	196494	0.1512	2.0938	0	382.6	186768	0.1438	2.0157	0	205.7	178465	0.1374	2.051	0
		replicate 3	1301761	77208.1	199969	201491	0.1548	1.939	0	346.8	206308	0.1585	2.1319	0	370.9	206126	0.1583	2.0958	0	355.5	201834	0.155	2.0557	0	389.3	190533	0.1464	2.0502	0	333.6	194264	0.1492	2.027	0	287.9	197309	0.1516	2.0996	0	382.6	187558	0.1441	2.0212	0	205.7	179263	0.1377	2.0564	0
		Average	1.3017e+06	77199.9	199948	201575	0.154867	1.938	0	346.8	206368	0.158533	2.13073	0	370.9	206207	0.1584	2.09457	0	355.5	201914	0.1551	2.05463	0	389.3	190584	0.1464	2.04903	0	333.6	194302	0.149267	2.02563	0	287.9	197340	0.1516	2.09793	0	382.6	187593	0.144133	2.01967	0	205.7	179293	0.137733	2.0549	0
		SD	2486.15	151.905	393.434	738.644	0.000305505	0.00208806	0	0	756.686	0.000251661	0.00210792	0	6.96187e-14	768	0.000264575	0.00231157	0	0	727.473	0.000264575	0.00184752	0	0	764.078	0.0003	0.00219621	0	0	758.684	0.000305505	0.00236714	0	0	862.583	0.0004	0.00360185	0	6.96187e-14	843.806	0.000351188	0.00346458	0	3.48093e-14	843.655	0.000351188	0.00340735	0
		SEM	1435.38	87.7024	227.149	426.456	0.000176383	0.00120554	0	0	436.873	0.000145297	0.00121701	0	4.01944e-14	443.405	0.000152753	0.00133458	0	0	420.007	0.000152753	0.00106667	0	0	441.14	0.000173205	0.00126798	0	0	438.027	0.000176383	0.00136667	0	0	498.013	0.00023094	0.00207953	0	4.01944e-14	487.172	0.000202759	0.00200028	0	2.00972e-14	487.084	0.000202759	0.00196723	0
		CV	0.190993	0.196769	0.196769	0.366437	0.19727	0.107743	#DIV/0!	0	0.366667	0.158743	0.0989294	#DIV/0!	1.87702e-14	0.372441	0.16703	0.11036	#DIV/0!	0	0.360288	0.170584	0.0899197	#DIV/0!	0	0.400914	0.204918	0.107183	#DIV/0!	0	0.390467	0.204671	0.116859	#DIV/0!	0	0.437105	0.263852	0.171686	#DIV/0!	1.81962e-14	0.449806	0.243655	0.171542	#DIV/0!	1.69224e-14	0.470546	0.254977	0.165816	#DIV/0!
Tennessee		replicate 1	633539	42657.1	110482	1360170	2.1469	7.7193	0	279.7	1.34944e+06	2.13	7.8617	0	299	1.36168e+06	2.1493	7.7003	0	316.7	1.30837e+06	2.0652	7.5778	0	322.2	1.28748e+06	2.0322	7.566	0	310.3	1.23773e+06	1.9537	7.3616	0	322.9	1.23752e+06	1.9533	7.2611	0	333.2	1.21544e+06	1.9185	7.2586	0	337.6	1.12673e+06	1.7785	7.2651	0
		replicate 2	628249	42309.3	109581	1.35284e+06	2.1533	7.7358	0	279.7	1.34233e+06	2.1366	7.8793	0	299	1.3543e+06	2.1557	7.7153	0	316.7	1.30105e+06	2.0709	7.5889	0	322.2	1.28004e+06	2.0375	7.5753	0	310.3	1.23029e+06	1.9583	7.3692	0	322.9	1.23029e+06	1.9583	7.2686	0	333.2	1.20821e+06	1.9231	7.2661	0	337.6	1.11953e+06	1.782	7.2681	0
		replicate 3	628077	42291.9	109536	1.34814e+06	2.1465	7.7221	0	279.7	1.33773e+06	2.1299	7.8661	0	299	1.34997e+06	2.1494	7.7046	0	316.7	1.29704e+06	2.0651	7.5805	0	322.2	1.27634e+06	2.0321	7.5684	0	310.3	1.22662e+06	1.953	7.3638	0	322.9	1.22663e+06	1.953	7.2638	0	333.2	1.20474e+06	1.9181	7.2622	0	337.6	1116440	1.7776	7.2684	0
		Average	629955	42419.4	109866	1.35372e+06	2.1489	7.72573	0	279.7	1.34316e+06	2.13217	7.86903	0	299	1.35532e+06	2.15147	7.70673	0	316.7	1.30215e+06	2.06707	7.5824	0	322.2	1.28129e+06	2.03393	7.5699	0	310.3	1.23155e+06	1.955	7.36487	0	322.9	1.23148e+06	1.95487	7.2645	0	333.2	1.20946e+06	1.9199	7.2623	0	337.6	1.1209e+06	1.77937	7.2672	0
		SD	3105.03	206.045	533.658	6064.07	0.00381576	0.00882968	0	0	5899.2	0.0038397	0.00915933	0	0	5923.61	0.00366652	0.0077242	0	0	5744.26	0.00332014	0.00578878	0	0	5674.48	0.00308923	0.00482804	0	0	5658.91	0.00287924	0.00391067	0	0	5542.78	0.00297714	0.00379868	0	0	5458.21	0.00277849	0.003751	0	0	5279.1	0.00232451	0.00182483	0
		SEM	1792.69	118.96	308.107	3501.09	0.00220303	0.00509782	0	0	3405.9	0.00221685	0.00528814	0	0	3420	0.00211686	0.00445957	0	0	3316.45	0.00191688	0.00334215	0	0	3276.16	0.00178357	0.00278747	0	0	3267.18	0.00166233	0.00225783	0	0	3200.13	0.00171885	0.00219317	0	0	3151.3	0.00160416	0.00216564	0	0	3047.89	0.00134205	0.00105357	0
		CV	0.492897	0.485733	0.485733	0.447958	0.177568	0.114289	#DIV/0!	0	0.439202	0.180085	0.116397	#DIV/0!	0	0.437065	0.170419	0.100227	#DIV/0!	0	0.441135	0.160621	0.076345	#DIV/0!	0	0.442873	0.151884	0.0637795	#DIV/0!	0	0.459496	0.147275	0.053099	#DIV/0!	0	0.450091	0.152294	0.0522911	#DIV/0!	0	0.451292	0.14472	0.0516503	#DIV/0!	0	0.470971	0.130637	0.0251105	#DIV/0!
Texas	W. Texas	replicate 1	1709740	119897	310533	565184	0.3306	3.3657	0	573.4	623200	0.3645	3.6196	0	447.2	657458	0.3845	3.6793	0	761.6	682000	0.3989	3.6492	0	374.7	669854	0.3918	4.0614	0	948.1	720641	0.4215	3.6728	0	711.5	859078	0.5025	4.3166	0	803.8	1.00965e+06	0.5905	5.4866	0	1492.1	847675	0.4958	4.5078	0
		replicate 2	1702862	119409	309269	562736	0.3305	3.356	0	573.4	620387	0.3643	3.6102	0	447.2	653915	0.384	3.6692	0	761.6	675263	0.3965	3.615	0	374.7	664051	0.39	4.0418	0	948.1	715582	0.4202	3.6605	0	711.5	853568	0.5013	4.3121	0	803.8	1.00228e+06	0.5886	5.4776	0	1492.1	841487	0.4942	4.4964	0
		replicate 3	1699302	119168	308645	578187	0.3402	3.4618	0	573.4	636959	0.3748	3.7102	0	447.2	672470	0.3957	3.7823	0	761.6	694314	0.4086	3.7352	0	374.7	682316	0.4015	4.1474	0	948.1	732912	0.4313	3.7603	0	711.5	871617	0.5129	4.396	0	803.8	1.02316e+06	0.6021	5.5621	0	1492.1	860868	0.5066	4.5942	0
	E Texas	replicate 1	2150953	153697	398075	4588699	2.1333	9.906	0	553.6	4.7656e+06	2.2156	10.2477	0	564.7	4.76581e+06	2.2157	10.0267	0	438.1	4.58863e+06	2.1333	9.7625	0	564.5	4.51156e+06	2.0975	9.7967	0	422.4	4.62999e+06	2.1525	9.858	0	450.7	4.65743e+06	2.1653	9.8951	0	461.7	4.78984e+06	2.2268	10.2742	0	946.4	4.74892e+06	2.2078	10.3907	0
		replicate 2	2129159	152116	393980	4.57439e+06	2.1484	9.9454	0	553.6	4.75096e+06	2.2314	10.2882	0	564.7	4.75067e+06	2.2312	10.0617	0	438.1	4.5739e+06	2.1482	9.7994	0	564.5	4.49751e+06	2.1123	9.8346	0	422.4	4.61545e+06	2.1677	9.8964	0	450.7	4.64279e+06	2.1816	9.934	0	461.7	4.77606e+06	2.2432	10.3191	0	946.4	4.73523e+06	2.224	10.436	0
		replicate 3	2128116	152050	393810	4.55122e+06	2.1386	9.9321	0	553.6	4.72713e+06	2.2213	10.2754	0	564.7	4.72859e+06	2.222	10.0514	0	438.1	4.55323e+06	2.1396	9.79	0	564.5	4.47662e+06	2.1036	9.8249	0	422.4	4.59391e+06	2.1587	9.8859	0	450.7	4.62141e+06	2.1716	9.9245	0	461.7	4.75304e+06	2.2334	10.3067	0	946.4	4.71222e+06	2.2143	10.4238	0
		replicate 1 sum	3860693	273594	708608	5.15388e+06	0.749084		0	573.4	5.3888e+06	0.716429		0	564.7	5.42327e+06	0.711876		0	761.6	5270627	0.732492		0	564.5	5181415	0.745104		0	948.1	5350636	0.721539		0	711.5	5516510	0.699843		0	803.8	5.79948e+06	0.6674		0	1492.1	5.5966e+06	0.689829		0
		replicate 2 sum	3832021	271525	703250	5137122	0.745947		0	573.4	5.37135e+06	0.713418		0	564.7	5.40458e+06	0.709032		0	761.6	5.24917e+06	0.730025		0	564.5	5.16156e+06	0.742415		0	948.1	5.33103e+06	0.718814		0	711.5	5.49636e+06	0.697193		0	803.8	5.77835e+06	0.663169		0	1492.1	5.57672e+06	0.687146		0
		replicate 3 sum	3827418	271218	702455	5.12941e+06	0.746172		0	573.4	5.36409e+06	0.713526		0	564.7	5.40106e+06	0.708642		0	761.6	5.24754e+06	0.729373		0	564.5	5158938	0.7419		0	948.1	5.32682e+06	0.718519		0	711.5	5.49303e+06	0.696777		0	803.8	5.7762e+06	0.662619		0	1492.1	5.57308e+06	0.686768		0
		Average	3840044	272112	704771	5.14014e+06	0.747068	#DIV/0!	0	573.4	5.37475e+06	0.714458	#DIV/0!	0	564.7	5.40964e+06	0.70985	#DIV/0!	0	761.6	5.25578e+06	0.73063	#DIV/0!	0	564.5	5.16731e+06	0.74314	#DIV/0!	0	948.1	5.33616e+06	0.719624	#DIV/0!	0	711.5	5.50197e+06	0.697938	#DIV/0!	0	803.8	5.78467e+06	0.664396	#DIV/0!	0	1492.1	5.58213e+06	0.687914	#DIV/0!	0
		SD	18030.1	1292.31	3347.08	12514.4	0.00175	#DIV/0!	0	0	12698.4	0.0017082	#DIV/0!	0	0	11935.8	0.00176524	#DIV/0!	0	0	12884	0.00164526	#DIV/0!	0	0	12289.5	0.00172045	#DIV/0!	0	0	12711.2	0.00166505	#DIV/0!	0	0	12705.6	0.00166324	#DIV/0!	0	1.39237e-13	12868.4	0.00261606	#DIV/0!	0	2.78475e-13	12655.8	0.00166867	#DIV/0!	0
		SEM	10409.7	746.115	1932.44	7225.21	0.00101036	#DIV/0!	0	0	7331.45	0.00098623	#DIV/0!	0	0	6891.11	0.00101916	#DIV/0!	0	0	7438.58	0.000949889	#DIV/0!	0	0	7095.36	0.000993301	#DIV/0!	0	0	7338.83	0.00096132	#DIV/0!	0	0	7335.61	0.000960271	#DIV/0!	0	8.03887e-14	7429.57	0.00151038	#DIV/0!	0	1.60777e-13	7306.84	0.000963408	#DIV/0!	0
		CV	0.469527	0.474918	0.474918	0.243465	0.234249	#DIV/0!	#DIV/0!	0	0.236261	0.23909	#DIV/0!	#DIV/0!	0	0.220639	0.248678	#DIV/0!	#DIV/0!	0	0.24514	0.225183	#DIV/0!	#DIV/0!	0	0.237832	0.231511	#DIV/0!	#DIV/0!	0	0.238209	0.231378	#DIV/0!	#DIV/0!	0	0.230929	0.238307	#DIV/0!	#DIV/0!	1.73224e-14	0.222457	0.39375	#DIV/0!	#DIV/0!	1.86633e-14	0.22672	0.24257	#DIV/0!	#DIV/0!
Utah		replicate 1	1323152	85001.5	220154	363228	0.2745	3.0738	0	332.9	369010	0.2789	3.2402	0	356.7	365480	0.2762	3.1975	0	369.5	364142	0.2752	3.2484	0	722.7	361471	0.2732	3.1286	0	291.2	376379	0.2845	3.755	0	1307.1	377694	0.2855	3.1958	0	392.5	383991	0.2902	3.2421	0	280.2	385242	0.2912	3.4701	0
		replicate 2	1325302	85124.7	220473	363473	0.2743	3.0715	0	332.9	369252	0.2786	3.2378	0	356.7	365706	0.2759	3.1951	0	369.5	364370	0.2749	3.2459	0	722.7	361707	0.2729	3.1263	0	291.2	376602	0.2842	3.7521	0	1307.1	377916	0.2852	3.1934	0	392.5	384174	0.2899	3.2397	0	280.2	385406	0.2908	3.4674	0
		replicate 3	1319795	84788.8	219603	362895	0.275	3.0732	0	332.9	368611	0.2793	3.2381	0	356.7	365080	0.2766	3.195	0	369.5	363776	0.2756	3.247	0	722.7	361041	0.2736	3.1254	0	291.2	376111	0.285	3.7571	0	1307.1	377332	0.2859	3.1939	0	392.5	383526	0.2906	3.2364	0	280.2	384847	0.2916	3.4687	0
		Average	1.32275e+06	84971.7	220077	363198	0.2746	3.07283	0	332.9	368958	0.278933	3.2387	0	356.7	365422	0.276233	3.19587	0	369.5	364096	0.275233	3.2471	0	722.7	361406	0.273233	3.12677	0	291.2	376364	0.284567	3.75473	0	1307.1	377647	0.285533	3.19437	0	392.5	383897	0.290233	3.2394	0	280.2	385165	0.2912	3.46873	0
		SD	2775.46	169.933	440.125	289.858	0.000360555	0.00119304	0	0	323.71	0.000351188	0.00130767	0	0	316.583	0.000351188	0.00141539	0	0	299.332	0.000351188	0.001253	0	1.39237e-13	337.635	0.000351188	0.00165025	0	0	245.683	0.000404145	0.00251064	0	0	294.481	0.000351188	0.00126623	0	0	334.111	0.000351188	0.00286182	0	0	287.343	0.0004	0.00135031	0
		SEM	1602.41	98.1106	254.106	167.349	0.000208167	0.000688799	0	0	186.894	0.000202759	0.000754983	0	0	182.779	0.000202759	0.000817177	0	0	172.82	0.000202759	0.000723418	0	8.03887e-14	194.934	0.000202759	0.000952774	0	0	141.845	0.000233333	0.00144952	0	0	170.018	0.000202759	0.000731057	0	0	192.899	0.000202759	0.00165227	0	0	165.898	0.00023094	0.000779601	0
		CV	0.209825	0.199987	0.199987	0.079807	0.131302	0.0388253	#DIV/0!	0	0.0877363	0.125904	0.0403764	#DIV/0!	0	0.086635	0.127135	0.0442882	#DIV/0!	0	0.0822124	0.127597	0.0385882	#DIV/0!	1.92663e-14	0.0934227	0.128531	0.0527782	#DIV/0!	0	0.065278	0.142021	0.0668661	#DIV/0!	0	0.0779776	0.122994	0.0396394	#DIV/0!	0	0.0870314	0.121002	0.0883441	#DIV/0!	0	0.0746026	0.137363	0.038928	#DIV/0!
Vermont		replicate 1	160921	9603.47	24873	39748.5	0.247	1.3649	0	69.3	38424.4	0.2388	1.5336	0	72.6	42307.8	0.2629	1.4564	0	67.5	35791.6	0.2224	1.3806	0	70.4	35441.9	0.2202	1.3972	0	69.8	37608.5	0.2337	1.3482	0	61.8	36635.9	0.2277	1.3534	0	62.1	35768.3	0.2223	1.3507	0	65.3	27936.8	0.1736	1.3054	0
		replicate 2	160777	9596.14	24854	39367.6	0.2449	1.3568	0	69.3	38029.8	0.2365	1.5243	0	72.6	41953.1	0.2609	1.4494	0	67.5	35472.2	0.2206	1.3735	0	70.4	35089.3	0.2182	1.3886	0	69.8	37319.3	0.2321	1.3438	0	61.8	36380.2	0.2263	1.3501	0	62.1	35552.7	0.2211	1.3489	0	65.3	27742.2	0.1726	1.304	0
		replicate 3	160740	9593.82	24848	39071.2	0.2431	1.353	0	69.3	37743.1	0.2348	1.5208	0	72.6	41650	0.2591	1.4465	0	67.5	35249.9	0.2193	1.3723	0	70.4	34869.2	0.2169	1.3887	0	69.8	37045.4	0.2305	1.341	0	61.8	36058.4	0.2243	1.3455	0	62.1	35222.6	0.2191	1.3437	0	65.3	27468.2	0.1709	1.299	0
		Average	160813	9597.81	24858.3	39395.8	0.245	1.35823	0	69.3	38065.8	0.2367	1.52623	0	72.6	41970.3	0.260967	1.45077	0	67.5	35504.6	0.220767	1.37547	0	70.4	35133.5	0.218433	1.3915	0	69.8	37324.4	0.2321	1.34433	0	61.8	36358.2	0.2261	1.34967	0	62.1	35514.5	0.220833	1.34777	0	65.3	27715.7	0.172367	1.3028	0
		SD	95.626	5.03907	13.0512	339.527	0.00195192	0.0060781	0	0	342.071	0.00200749	0.00661539	0	0	329.237	0.00190088	0.00508953	0	0	272.297	0.00155671	0.0044859	0	0	288.893	0.00166233	0.0049366	0	0	281.585	0.0016	0.00362951	0	8.70234e-15	289.38	0.0017088	0.00396779	0	0	274.845	0.00161658	0.00363501	0	0	235.418	0.00136504	0.00336452	0
		SEM	55.2097	2.90931	7.5351	196.026	0.00112694	0.00350919	0	0	197.495	0.00115902	0.00381939	0	0	190.085	0.00109747	0.00293844	0	0	157.21	0.000898765	0.00258994	0	0	166.793	0.000959745	0.00285015	0	0	162.573	0.00092376	0.0020955	0	5.0243e-15	167.074	0.000986577	0.0022908	0	0	158.682	0.000933333	0.00209868	0	0	135.919	0.000788106	0.00194251	0
		CV	0.0594642	0.0525022	0.0525022	0.861837	0.796703	0.447501	#DIV/0!	0	0.898632	0.848114	0.433445	#DIV/0!	0	0.784453	0.728398	0.350817	#DIV/0!	0	0.766934	0.705136	0.326137	#DIV/0!	0	0.822274	0.761023	0.354768	#DIV/0!	0	0.754425	0.689358	0.269986	#DIV/0!	1.40814e-14	0.795914	0.755772	0.293983	#DIV/0!	0	0.773894	0.732037	0.269707	#DIV/0!	0	0.849404	0.791939	0.258253	#DIV/0!
Virginia		replicate 1	652104	43392	111258	1.1132e+06	1.7071	7.0294	0	291.6	1.11691e+06	1.7128	7.2346	0	307.3	1.17435e+06	1.8009	7.1804	0	291.9	1.11559e+06	1.7108	7.0521	0	282	1.05269e+06	1.6143	7.0802	0	651.9	1.02997e+06	1.5795	6.8878	0	337.2	1.05394e+06	1.6162	6.8401	0	589.2	1.00713e+06	1.5444	6.8462	0	415.6	955212	1.4648	6.9635	0
		replicate 2	663505	43392	113229	1120433	1.6887	6.98	0	291.6	1.12403e+06	1.6941	7.1841	0	307.3	1.18215e+06	1.7817	7.1308	0	291.9	1122800	1.6922	7.0048	0	282	1.05907e+06	1.5962	7.0318	0	651.9	1.03613e+06	1.5616	6.8412	0	337.2	1.06038e+06	1.5981	6.7947	0	589.2	1.01314e+06	1.5269	6.8023	0	415.6	960332	1.4474	6.9164	0
		replicate 3	665747	43392	113610	1.13045e+06	1.698	7.0473	0	291.6	1.13383e+06	1.7031	7.2482	0	307.3	1.19217e+06	1.7907	7.1957	0	291.9	1.1326e+06	1.7012	7.0693	0	282	1.06854e+06	1.605	7.0959	0	651.9	1.04515e+06	1.5699	6.9014	0	337.2	1069403	1.6063	6.8534	0	589.2	1.02222e+06	1.5355	6.864	0	415.6	968789	1.4552	6.97	0
		Average	660452	43392	112699	1.12136e+06	1.69793	7.0189	0	291.6	1.12492e+06	1.70333	7.2223	0	307.3	1.18289e+06	1.7911	7.16897	0	291.9	1.12366e+06	1.7014	7.04207	0	282	1.0601e+06	1.60517	7.0693	0	651.9	1.03708e+06	1.57033	6.8768	0	337.2	1.06124e+06	1.60687	6.8294	0	589.2	1.01416e+06	1.5356	6.8375	0	415.6	961444	1.4558	6.94997	0
		SD	7315.97	0	1262.4	8663.47	0.00920018	0.034857	0	0	8494.2	0.00935218	0.0337738	0	0	8933.42	0.00960625	0.033927	0	0	8535.41	0.00930161	0.0334	0	0	7972.53	0.00905115	0.0334112	0	0	7633.53	0.00895786	0.0315715	0	0	7769.81	0.0090633	0.0307781	0	0	7598.94	0.00875043	0.0317567	0	6.96187e-14	6856.66	0.0087155	0.0292507	0
		SEM	4223.88	0	728.846	5001.85	0.00531173	0.0201247	0	0	4904.13	0.00539949	0.0194993	0	0	5157.71	0.00554617	0.0195878	0	0	4927.92	0.00537029	0.0192835	0	0	4602.94	0.00522568	0.01929	0	0	4407.22	0.00517183	0.0182278	0	0	4485.9	0.0052327	0.0177697	0	0	4387.25	0.00505206	0.0183348	0	4.01944e-14	3958.7	0.0050319	0.0168879	0
		CV	1.10772	0	1.12015	0.772585	0.541846	0.496616	#DIV/0!	0	0.755091	0.549052	0.467632	#DIV/0!	0	0.75522	0.536332	0.473249	#DIV/0!	0	0.759605	0.546703	0.474293	#DIV/0!	0	0.752054	0.563876	0.472624	#DIV/0!	0	0.736059	0.570443	0.459102	#DIV/0!	0	0.732146	0.564035	0.45067	#DIV/0!	0	0.749283	0.569838	0.464449	#DIV/0!	1.67514e-14	0.713163	0.598675	0.420875	#DIV/0!
Washington		replicate 1	1287257	71830	187415	882910	0.6859	4.269	0	222	876966	0.6813	4.4945	0	284.4	883018	0.686	4.4736	0	275.6	844156	0.6558	4.3197	0	285.3	813160	0.6317	4.1704	0	250.3	826211	0.6418	4.061	0	246	820843	0.6377	4.0735	0	277.9	850820	0.661	4.1721	0	235.1	772669	0.6002	4.045	0
		replicate 2	1282566	71830	186809	885022	0.69	4.2865	0	222	879770	0.6859	4.5158	0	284.4	885874	0.6907	4.4963	0	275.6	847013	0.6604	4.3422	0	285.3	815826	0.6361	4.1917	0	250.3	828738	0.6462	4.0814	0	246	823403	0.642	4.0942	0	277.9	853463	0.6654	4.1944	0	235.1	775405	0.6046	4.0662	0
		replicate 3	1282279	71830	186754	882616	0.6883	4.2822	0	222	876852	0.6838	4.5099	0	284.4	883054	0.6887	4.4913	0	275.6	844252	0.6584	4.3372	0	285.3	813094	0.6341	4.1873	0	250.3	826005	0.6442	4.077	0	246	820735	0.6401	4.0906	0	277.9	850630	0.6634	4.19	0	235.1	772635	0.6025	4.0625	0
		Average	1284034	71830	186993	883516	0.688067	4.27923	0	222	877863	0.683667	4.50673	0	284.4	883982	0.688467	4.48707	0	275.6	845140	0.6582	4.33303	0	285.3	814027	0.633967	4.18313	0	250.3	826984	0.644067	4.07313	0	246	821660	0.639933	4.0861	0	277.9	851638	0.663267	4.1855	0	235.1	773570	0.602433	4.0579	0
		SD	2794.89	0	366.784	1312.66	0.00205994	0.00911939	0	0	1652.21	0.0023029	0.0109974	0	0	1638.57	0.00235867	0.0119274	0	0	1622.4	0.00230651	0.0118145	0	0	1558.88	0.00220303	0.0112447	0	3.48093e-14	1521.88	0.00220303	0.0107356	0	0	1510.31	0.00215484	0.0110594	0	0	1583.5	0.00220303	0.0118114	0	0	1589.31	0.00220076	0.0113239	0
		SEM	1613.63	0	211.763	757.867	0.0011893	0.00526508	0	0	953.901	0.00132958	0.00634937	0	0	946.026	0.00136178	0.0068863	0	0	936.694	0.00133167	0.00682113	0	0	900.021	0.00127192	0.00649213	0	2.00972e-14	878.659	0.00127192	0.00619821	0	0	871.979	0.0012441	0.00638514	0	0	914.236	0.00127192	0.00681934	0	0	917.586	0.00127061	0.00653784	0
		CV	0.217665	0	0.196149	0.148573	0.29938	0.213108	#DIV/0!	0	0.188208	0.336845	0.244022	#DIV/0!	0	0.185362	0.342598	0.265818	#DIV/0!	0	0.191968	0.350427	0.272662	#DIV/0!	0	0.191503	0.347499	0.268811	#DIV/0!	1.3907e-14	0.184028	0.34205	0.263571	#DIV/0!	0	0.183812	0.336729	0.270659	#DIV/0!	0	0.185936	0.332148	0.282199	#DIV/0!	0	0.205451	0.365311	0.279057	#DIV/0!
West Virginia		replicate 1	371718	24028	62470	310171	0.8344	3.4818	0	192.3	322743	0.8682	3.7021	0	201.4	342851	0.9223	3.6597	0	198.5	318664	0.8573	3.6305	0	189.7	295015	0.7937	3.5934	0	191.6	284711	0.7659	3.3438	0	184	289860	0.7798	3.3579	0	182.2	268329	0.7219	3.3073	0	174.7	242866	0.6534	3.329	0
		replicate 2	376072	24028	63187	316636	0.842	3.5021	0	192.3	329040	0.8749	3.7203	0	201.4	349792	0.9301	3.6905	0	198.5	325518	0.8656	3.6543	0	189.7	302029	0.8031	3.6289	0	191.6	291280	0.7745	3.3748	0	184	296761	0.7891	3.3974	0	182.2	274645	0.7303	3.3429	0	174.7	248523	0.6608	3.3586	0
		replicate 3	371724	24028	62456	306409	0.8243	3.4506	0	192.3	318441	0.8567	3.6661	0	201.4	339105	0.9122	3.6331	0	198.5	315161	0.8478	3.606	0	189.7	291655	0.7846	3.5679	0	191.6	281375	0.7569	3.3206	0	184	286519	0.7708	3.3384	0	182.2	264841	0.7125	3.2886	0	174.7	239370	0.6439	3.3099	0
		Average	373171	24028	62704.3	311072	0.833567	3.47817	0	192.3	323408	0.8666	3.69617	0	201.4	343916	0.921533	3.6611	0	198.5	319781	0.8569	3.63027	0	189.7	296233	0.7938	3.59673	0	191.6	285789	0.765767	3.3464	0	184	291047	0.7799	3.36457	0	182.2	269272	0.721567	3.31293	0	174.7	243586	0.6527	3.3325	0
		SD	2512.05	0	418.06	5172.69	0.00887938	0.0259415	0	3.48093e-14	5330.85	0.00920489	0.0275828	0	0	5422.41	0.00897459	0.0287256	0	0	5268.15	0.00890674	0.0241508	0	3.48093e-14	5293.11	0.00925041	0.0306363	0	0	5039.37	0.00880076	0.0271934	0	0	5223.15	0.00915041	0.0300597	0	3.48093e-14	4969.38	0.00890468	0.0275848	0	3.48093e-14	4619.13	0.00847172	0.0245379	0
		SEM	1450.33	0	241.367	2986.45	0.00512651	0.0149774	0	2.00972e-14	3077.77	0.00531445	0.015925	0	0	3130.63	0.00518148	0.0165847	0	0	3041.57	0.00514231	0.0139435	0	2.00972e-14	3055.98	0.00534072	0.0176879	0	0	2909.48	0.00508112	0.0157001	0	0	3015.59	0.00528299	0.017355	0	2.00972e-14	2869.07	0.00514112	0.0159261	0	2.00972e-14	2666.86	0.00489115	0.014167	0
		CV	0.673163	0	0.666717	1.66286	1.06523	0.745839	#DIV/0!	1.81016e-14	1.64834	1.06218	0.746255	#DIV/0!	0	1.57667	0.973876	0.784617	#DIV/0!	0	1.64742	1.03941	0.665264	#DIV/0!	1.83497e-14	1.7868	1.16533	0.851781	#DIV/0!	0	1.76332	1.14927	0.812616	#DIV/0!	0	1.79461	1.17328	0.893419	#DIV/0!	1.9105e-14	1.84549	1.23408	0.832641	#DIV/0!	1.99252e-14	1.8963	1.29795	0.736322	#DIV/0!
Wisconsin		replicate 1	1021652	60405	156219	998090	0.9769	4.7639	0	249.3	1.02213e+06	1.0005	5.2445	0	274.3	1.01337e+06	0.9919	4.964	0	268.6	967304	0.9468	4.9069	0	262.1	931058	0.9113	4.9388	0	271.5	931562	0.9118	4.9452	0	277.4	983545	0.9627	5.0116	0	289.5	924350	0.9048	4.8385	0	294.6	847234	0.8293	4.8615	0
		replicate 2	1023238	60405	156515	997604	0.9749	4.7594	0	249.3	1021249	0.9981	5.2385	0	274.3	1.01254e+06	0.9895	4.9589	0	268.6	966368	0.9444	4.9016	0	262.1	930256	0.9091	4.9342	0	271.5	931104	0.91	4.9418	0	277.4	983310	0.961	5.0094	0	289.5	924128	0.9031	4.8344	0	294.6	847045	0.8278	4.8577	0
		replicate 3	1026627	60405	157003	994178	0.9684	4.7509	0	249.3	1.0178e+06	0.9914	5.2288	0	274.3	1.00938e+06	0.9832	4.9502	0	268.6	963870	0.9389	4.8937	0	262.1	927568	0.9035	4.9258	0	271.5	928916	0.9048	4.9327	0	277.4	980665	0.9552	5.0016	0	289.5	922078	0.8982	4.8271	0	294.6	845261	0.8233	4.8485	0
		Average	1023839	60405	156579	996624	0.9734	4.75807	0	249.3	1.02039e+06	0.996667	5.23727	0	274.3	1.01176e+06	0.9882	4.9577	0	268.6	965847	0.943367	4.90073	0	262.1	929627	0.907967	4.93293	0	271.5	930527	0.908867	4.9399	0	277.4	982507	0.959633	5.00753	0	289.5	923519	0.902033	4.83333	0	294.6	846513	0.8268	4.8559	0
		SD	2541.37	0	395.899	2132.06	0.0044441	0.00660177	0	3.48093e-14	2287.63	0.00471628	0.00792233	0	0	2106.71	0.00449333	0.00697782	0	0	1775.24	0.0040501	0.00664254	0	0	1827.45	0.00402161	0.00659191	0	0	1413.96	0.00363501	0.00646297	0	0	1599.05	0.00393234	0.00525484	0	0	1252.25	0.00342685	0.00577437	0	0	1088.88	0.0031225	0.00668431	0
		SEM	1467.26	0	228.572	1230.95	0.0025658	0.00381153	0	2.00972e-14	1320.76	0.00272295	0.00457396	0	0	1216.31	0.00259422	0.00402865	0	0	1024.93	0.00233833	0.00383507	0	0	1055.08	0.00232188	0.00380584	0	0	816.349	0.00209868	0.0037314	0	0	923.21	0.00227034	0.00303388	0	0	722.988	0.0019785	0.00333383	0	0	628.667	0.00180278	0.00385919	0
		CV	0.24822	0	0.252843	0.213929	0.456554	0.138749	#DIV/0!	1.39628e-14	0.224191	0.473206	0.151268	#DIV/0!	0	0.208222	0.454698	0.140747	#DIV/0!	0	0.183801	0.429324	0.135542	#DIV/0!	0	0.196579	0.442925	0.133631	#DIV/0!	0	0.151952	0.39995	0.130832	#DIV/0!	0	0.162752	0.409776	0.104939	#DIV/0!	0	0.135596	0.379903	0.11947	#DIV/0!	0	0.128632	0.377661	0.137653	#DIV/0!
Wyoming		replicate 1	1610386	98157	253403	139314	0.0865	1.3645	0	158.2	147544	0.0916	1.5616	0	334.4	142520	0.0885	1.4182	0	151.3	138126	0.0858	1.3934	0	153.6	134669	0.0836	1.3852	0	157.8	136080	0.0845	1.3676	0	146.1	138140	0.0858	1.3615	0	137.5	138863	0.0862	1.3966	0	174.9	120601	0.0749	1.3272	0
		replicate 2	1607729	98157	252928	139378	0.0867	1.3664	0	158.2	147497	0.0917	1.5628	0	334.4	142422	0.0886	1.4192	0	151.3	138016	0.0858	1.3943	0	153.6	134567	0.0837	1.3862	0	157.8	135996	0.0846	1.3686	0	146.1	138062	0.0859	1.3625	0	137.5	138800	0.0863	1.3977	0	174.9	120557	0.075	1.3282	0
		replicate 3	1611539	98157	253281	139438	0.0865	1.3648	0	158.2	147558	0.0916	1.561	0	334.4	142479	0.0884	1.4176	0	151.3	138085	0.0857	1.3928	0	153.6	134631	0.0835	1.3847	0	157.8	136042	0.0844	1.367	0	146.1	138102	0.0857	1.361	0	137.5	138837	0.0862	1.3961	0	174.9	120582	0.0748	1.3266	0
		Average	1.60988e+06	98157	253204	139377	0.0865667	1.36523	0	158.2	147533	0.0916333	1.5618	0	334.4	142474	0.0885	1.41833	0	151.3	138076	0.0857667	1.3935	0	153.6	134623	0.0836	1.38537	0	157.8	136040	0.0845	1.36773	0	146.1	138102	0.0858	1.36167	0	137.5	138833	0.0862333	1.3968	0	174.9	120580	0.0749	1.32733	0
		SD	1953.85	0	246.684	62.0087	0.00011547	0.00102144	0	0	31.8535	5.7735e-05	0.000916515	0	0	49.2282	0.0001	0.00080829	0	0	55.6162	5.7735e-05	0.000754983	0	0	51.5211	0.0001	0.000763763	0	0	42.5242	0.0001	0.00080829	0	0	39.1556	0.0001	0.000763763	0	0	31.6898	5.7735e-05	0.000818535	0	0	22.211	0.0001	0.00080829	0
		SEM	1128.06	0	142.423	35.8007	6.66667e-05	0.000589727	0	0	18.3906	3.33333e-05	0.00052915	0	0	28.4219	5.7735e-05	0.000466667	0	0	32.11	3.33333e-05	0.00043589	0	0	29.7457	5.7735e-05	0.000440959	0	0	24.5514	5.7735e-05	0.000466667	0	0	22.6065	5.7735e-05	0.000440959	0	0	18.2961	3.33333e-05	0.000472582	0	0	12.8235	5.7735e-05	0.000466667	0
		CV	0.121366	0	0.097425	0.0444899	0.133389	0.0748178	#DIV/0!	0	0.0215908	0.0630066	0.0586833	#DIV/0!	0	0.0345525	0.112994	0.0569887	#DIV/0!	0	0.0402795	0.0673164	0.0541789	#DIV/0!	0	0.0382708	0.119617	0.0551307	#DIV/0!	0	0.0312587	0.118343	0.0590971	#DIV/0!	0	0.0283527	0.11655	0.0560903	#DIV/0!	0	0.0228258	0.0669521	0.0586008	#DIV/0!	0	0.0184201	0.133511	0.0608958	#DIV/0!
[truncated: 11 more columns]

## Sheet: State VIIRS Radiance-Summary
VIIRS Radiance Statistics					2012					2013					2014					2015					2016					2017					2018					2019					2020
		Pixel Count	Area (sq mi)	Area (sq km)	Sum	Mean	Stdev	Min	Max	Sum	Mean	Stdev	Min	Max	Sum	Mean	Stdev	Min	Max	Sum	Mean	Stdev	Min	Max	Sum	Mean	Stdev	Min	Max	Sum	Mean	Stdev	Min	Max	Sum	Mean	Stdev	Min	Max	Sum	Mean	Stdev	Min	Max	Sum	Mean	Stdev	Min	Max
Alabama	Average	750549	52429	135791	1.08092e+06	1.44017	5.57393	0	250	1.05099e+06	1.4003	5.67527	0	244.7	1.08554e+06	1.44633	5.651	0	235.9	1.02593e+06	1.3669	5.4825	0	256.7	1.01445e+06	1.3516	5.55943	0	248.3	990017	1.31903	5.61443	0	333.8	966035	1.2871	5.27347	0	211.6	944830	1.25887	5.26417	0	213.3	849677	1.1321	5.21523	0	223.1
Arizona	Average	1.66589e+06	114360	296193	965954	0.579867	5.041	0	452.1	973859	0.584567	5.1291	0	651.7	948157	0.569167	4.93577	0	587.5	931475	0.559167	4.8666	0	567.9	930409	0.5585	4.8348	0	556	916092	0.549933	4.75123	0	423.2	913387	0.5486	4.7439	0	471	906523	0.544167	4.80553	0	815.9	907801	0.544967	4.74867	0	477.5
Arkansas	Average	783348	53385.3	138268	629156	0.803133	3.95547	0	195.2	618910	0.790067	4.05281	0	212.4	631238	0.805833	4.0181	0	239.1	622265	0.794367	3.94733	0	252.8	598799	0.7644	3.99653	0	251.2	593041	0.757067	3.9205	0	229	593045	0.757067	3.81583	0	189	560019	0.7149	3.8307	0	218.4	498881	0.636867	3.74533	0	212.4
California	Average	2602406	171803	444971	3.36567e+06	1.29332	#DIV/0!	0	1445.2	3.49964e+06	1.3448	#DIV/0!	0	1837.9	3.46032e+06	1.32969	#DIV/0!	0	1915.2	3.43159e+06	1.31865	#DIV/0!	0	1595.3	3.40343e+06	1.30783	#DIV/0!	0	2126.3	3.41884e+06	1.31375	#DIV/0!	0	1483.6	3.47543e+06	1.33549	#DIV/0!	0	1977.6	3.47587e+06	1.33566	#DIV/0!	0	2090.6	3.50801e+06	1.34801	#DIV/0!	0	2243.4
Colorado	Average	1617916	104452	270531	692428	0.427967	3.9415	0	328.2	723875	0.447433	4.144	0	326.2	689708	0.4263	3.9473	0	307.1	677381	0.4187	3.92533	0	314.3	682494	0.4218	3.96247	0	302.9	675688	0.4176	3.86007	0	300.5	691772	0.427567	3.92043	0	313.4	700739	0.433133	4.04787	0	298.4	686771	0.4245	3.97947	0	262.3
Conneticut	Average	84689.7	5262.33	13629.4	311098	3.6734	8.3453	0	175.4	325085	3.83857	8.8148	0	195.9	322447	3.80747	8.52007	0	186.6	304741	3.59837	8.11223	0	145.7	295493	3.48913	8.01157	0	150	293926	3.47067	7.84143	0	146.8	287811	3.39843	7.5249	0	145.1	272243	3.33273	7.35437	0	136.4	262419	3.09863	7.2288	0	130.6
Delaware	Average	35144.7	2270	5879.3	145530	4.14123	10.1824	0	217.5	150507	4.28287	10.7215	0	220.3	153242	4.36067	10.4999	0	202.6	149090	4.24257	10.1195	0	172.4	143249	4.0763	10.0227	0	156.1	141727	4.03303	9.70253	0	150.4	141689	4.03163	9.4845	0	157	141705	4.03237	9.55067	0	147.9	137477	3.91207	9.60643	0	203.3
District of Columbia	Average	1055.33	68.1967	176.629	100747	95.4671	72.8004	7.5	464.5	101508	96.1875	75.4592	6.5	464.7	102392	97.2364	75.0858	6.5	458.6	98607	93.4388	72.3588	6.7	429.6	95824.2	90.8018	71.3579	6.5	419.1	93791.1	88.8755	69.72	6.6	428.4	94377.9	89.4316	70.4331	7.3	440.4	94695	89.732	71.649	6.7	456	91693.2	86.8875	70.0259	6.9	451.5
Florida	Average	1.0096e+06	73771.3	191068	2.8651e+06	2.838	10.1647	0	297.8	2.83759e+06	2.81073	10.2186	0	279.5	2.80388e+06	2.77737	10.0084	0	306.2	2.75342e+06	2.72737	9.8174	0	327.3	2.74943e+06	2.7234	9.93427	0	327.7	2.78906e+06	2.76267	10.0577	0	364.4	2.8386e+06	2.81173	10.2438	0	356.8	2.85573e+06	2.8287	10.3862	0	390.067	2.81803e+06	2.79137	10.3356	0	391.8
Georgia	Average	854386	59780.7	154832	1.8311e+06	2.1432	7.7297	0	335.8	1.78331e+06	2.08723	7.75433	0	347.2	1.80059e+06	2.10747	7.5629	0	324	1.72188e+06	2.01537	7.32723	0	307.2	1.65836e+06	1.941	7.2547	0	347.6	1.6339e+06	1.91237	7.27997	0	355.1	1600814	1.87363	7.18607	0	413	1.57487e+06	1.8433	7.4138	0	942.6	1.48748e+06	1.741	7.40143	0	1186.9
Idaho	Average	1.41007e+06	83699	216780	221555	0.1571	1.86447	0	210.3	218041	0.154633	1.96623	0	245.5	217530	0.154267	1.89897	0	217.8	213034	0.151067	1.85957	0	200.1	211161	0.149767	1.88353	0	191.3	218472	0.154933	1.8434	0	206.9	220815	0.1566	1.86097	0	182.5	223801	0.1587	1.94457	0	186	215916	0.1531	1.98107	0	195.4
Illinois	Average	895144	56900.3	135992	2.36989e+06	2.6475	11.3212	0	357.9	2.45852e+06	2.74653	12.043	0	387.1	2.38512e+06	2.6645	11.4875	0	383.633	2.30671e+06	2.57693	11.2095	0	375.7	2.26528e+06	2.53063	11.2068	0	411.9	2.22199e+06	2.48227	10.8796	0	491.1	2.22022e+06	2.4803	10.6393	0	843.3	2.11278e+06	2.36027	10.1902	0	686.9	2.03242e+06	2.2705	10.106	0	869.6
Indiana	Average	572892	36508.7	94557.4	1.3004e+06	2.2699	7.76173	0	655.9	1.32089e+06	2.30563	8.06327	0	272.9	1.30728e+06	2.28187	7.6961	0	422.8	1.24701e+06	2.1767	7.5393	0	277.1	1.22714e+06	2.14197	7.7634	0	362.3	1.2009e+06	2.09623	7.52433	0	357.8	1.22663e+06	2.14113	7.5371	0	527.4	1.18382e+06	2.0664	7.4251	0	335.8	1.12819e+06	1.96927	7.49507	0	346.3
Iowa	Average	909139	56064.7	145207	729491	0.8024	4.2043	0	229.7	724835	0.7973	4.53067	0	238.4	720447	0.792433	4.3389	0	221.8	660883	0.726967	4.2534	0	225.3	635734	0.69963	4.22903	0	222.233	629628	0.692567	4.19807	0	221.5	625641	0.688167	4.14723	0	227	595487	0.655	4.15737	0	234.6	560267	0.616267	4.29713	0	256.9
Kansas	Average	1.27057e+06	82634	214022	573171	0.4511	3.60793	0	211.5	586395	0.461533	3.83513	0	257.9	572701	0.4507	3.6551	0	228	553247	0.4354	3.55627	0	208.6	533604	0.42	3.55867	0	236.5	528778	0.416167	3.4735	0	208.5	544004	0.428133	3.61803	0	210.5	532441	0.419067	3.65933	0	213.5	515140	0.405433	3.646	0	218.2
Kentucky	Average	613725	40448	104760	906873	1.47763	5.88463	0	333.2	888368	1.4475	6.11457	0	365.8	931210	1.51733	6.00443	0	362.8	860984	1.40287	5.78823	0	303.1	835559	1.36147	5.82067	0	329.5	799698	1.303	5.63037	0	336.8	806506	1.31413	5.61983	0	314.6	763253	1.24367	5.55243	0	319.7	692824	1.1289	5.50007	0	294.2
Louisiana	Average	746346	53224	137850	1.1974e+06	1.60427	7.84397	0	436.2	1.19559e+06	1.60197	8.1082	0	352.3	1.20136e+06	1.6097	7.9086	0	325	1.16168e+06	1.55653	7.74313	0	577.3	1.14775e+06	1.5379	7.915	0	474.5	1.12775e+06	1.5111	7.65527	0	458	1.0958e+06	1.46827	7.5043	0	547.5	1.0764e+06	1.44223	7.54503	0	415.1	987547	1.3232	7.27267	0	608.2
Maine	Average	611748	35782.7	92677.1	136180	0.2226	1.78777	0	413	132273	0.2162	1.8225	0	124.7	148386	0.242567	4.32083	0	1776.1	124726	0.2039	2.81727	0	1420.6	122123	0.199633	3.093	0	1323.3	125098	0.2045	1.9531	0	820.1	126593	0.206933	2.3345	0	960.9	128876	0.210667	3.64977	0	1444.3	97043.8	0.158667	1.75297	0	695
Maryland	Average	191301	12357.3	32005.5	762153	3.98413	11.8001	0	354.4	773756	4.04473	12.1081	0	362	790745	4.13357	12.1125	0	372	766268	4.00563	11.885	0	416.5	731138	3.822	11.6268	0	337.8	720068	3.7641	11.4286	0	347.1	735348	3.844	11.4486	0	403.1	739222	3.86427	11.6126	0	371.9	719901	3.76327	11.6618	0	345.4
Massachussets	Average	170990	10534	27283.1	554216	3.2418	8.9705	0	225.5	597190	3.4932	9.66657	0	240.1	582670	3.40823	9.20503	0	233.5	545406	3.19027	8.67013	0	228.5	543517	3.17923	8.7337	0	256	536266	3.13683	8.55843	0	243.2	535138	3.13023	8.525	0	248.4	534263	3.12507	8.8879	0	533.1	487808	2.85337	8.4222	0	463.067
Michigan	Average	1.31464e+06	77837	201598	1.39407e+06	1.06043	5.2547	0	305.1	1.40804e+06	1.07107	5.44347	0	368	1.37052e+06	1.04253	5.09323	0	319.3	1.3001e+06	0.988967	5.0121	0	321.3	1.30805e+06	0.995	5.3299	0	928.9	1.28662e+06	0.978667	5.16143	0	803.5	1.32536e+06	1.00817	5.45947	0	1048.9	1.29781e+06	0.9872	5.43757	0	1178	1.2218e+06	0.9294	5.18637	0	437.9
Minneota	Average	1.50058e+06	86064.3	222907	906585	0.604167	3.88057	0	821.8	898233	0.5986	4.0426	0	324.2	892448	0.594733	3.9012	0	309.7	870841	0.580367	4.30343	0	1396.7	799007	0.5325	4.29053	0	1466.3	797809	0.531667	4.325	0	1543.2	821504	0.547467	3.86517	0	1313.5	749008	0.499133	3.7738	0	1190.4	715892	0.477067	4.60907	0	1778.7
Mississippi	Average	693331	48463.9	125522	759630	1.09563	4.8089	0	377.9	730356	1.0534	4.95797	0	357.7	766936	1.10617	4.94293	0	409.4	723787	1.0439	4.76663	0	376.8	717787	1.03527	4.8905	0	439.8	688240	0.992667	4.67323	0	374.2	669516	0.965633	4.55917	0	336.9	631117	0.910267	4.50863	0	391	550951	0.794667	4.4498	0	420
Missouri	Average	1.07032e+06	69713.3	180558	1.22345e+06	1.1431	5.73587	0	393.4	1.2318e+06	1.15087	6.32407	0	401.9	1.21449e+06	1.1347	6.12917	0	391.5	1.16616e+06	1.08953	6.04763	0	378.5	1.12253e+06	1.0488	5.99827	0	373.3	1.10658e+06	1.03387	5.88717	0	373.5	1.10182e+06	1.02947	5.83313	0	337.2	1.05104e+06	0.981967	5.8039	0	313.8	993515	0.928233	5.77903	0	318.1
Montana	Average	2.59676e+06	147053	380867	185306	0.0713667	1.19873	0	157.5	180361	0.0694333	1.27463	0	170.7	186920	0.072	1.24963	0	158.6	181429	0.0698667	1.22893	0	159.3	169043	0.0651	1.22447	0	154.8	179732	0.0692	1.18227	0	164.6	180790	0.0696	1.29147	0	278.9	190329	0.0733	1.47233	0	532.3	157746	0.0607667	1.30163	0	310.1
Nebraska	Average	1.24328e+06	77340.3	200311	437544	0.351933	3.45607	0	372.7	451265	0.363	3.70283	0	362.7	446672	0.359267	3.6117	0	298	435660	0.350433	3.53217	0	256.4	425836	0.3425	3.5345	0	253.6	424541	0.341467	3.48613	0	274.9	424806	0.341667	3.48293	0	271.1	413371	0.3325	3.47943	0	273	395811	0.318367	3.459	0	271.5
Nevada	Average	1.72866e+06	111100	287750	573092	0.331533	6.85983	0	1573.1	579280	0.3351	7.0424	0	1713.9	570536	0.330067	6.81107	0	1741	560348	0.324167	6.60147	0	1675.9	553576	0.320233	6.39623	0	1603.2	557557	0.322533	6.42973	0	1670	566854	0.327933	6.2031	0	1480.7	572387	0.331133	6.33693	0	1533.6	580154	0.3356	6.13363	0	1237.4
New Hampshire	Average	155748	9357	24234.6	121460	0.7798	3.28937	0	124.2	125959	0.8087	3.6126	3.6126	127.2	127134	0.816267	3.38057	0	111.9	114560	0.7355	3.2496	0	101.8	115147	0.7393	3.28893	0	109.7	116820	0.750033	3.21173	0	114	118708	0.762167	3.3788	0	269	114091	0.732533	3.31067	0	245.3	98036.5	0.629433	3.34127	0	339.6
New Jersey	Average	138502	8801	22794.6	922586	6.6614	14.2934	0	640.7	963308	6.9554	15.0769	0	567.7	969307	6.99877	14.9265	0	444.2	957403	6.91277	14.8157	0	438.8	936417	6.76127	14.6679	0	394.6	939976	6.78693	14.5768	0	335.3	939456	6.7832	14.3248	0	459.4	928864	6.7067	14.4729	0	614.8	912590	6.58923	14.2938	0	556.6
New Mexico	Average	1.77675e+06	121773	315392	374949	0.211033	2.61573	0	249.8	395786	0.222767	2.7936	0	330.9	402929	0.226767	2.7576	0	495	411104	0.231367	2.8917	0	637.8	384680	0.2165	2.6316	0	349.4	380042	0.213933	2.50333	0	242.7	416287	0.234267	2.66227	0	357.4	448234	0.252267	3.0105	0	660.3	425594	0.239533	3.02697	0	611.8
New York	Average	854275	51980.3	134629	1.38328e+06	1.61927	7.32103	0	863.9	1.42173e+06	1.6643	7.41757	0	409.1	1.42758e+06	1.67113	7.2809	0	412.4	1.34652e+06	1.5762	7.1758	0	448.8	1.34323e+06	1.57237	7.17543	0	492.5	1.32543e+06	1.55153	7.05567	0	569.7	1.3237e+06	1.5495	7.0209	0	591.6	1.2874e+06	1.50703	6.93127	0	482.6	1.19403e+06	1.39773	6.80647	0	475.2
North Carolina	Average	836405	56590.7	146570	1.6623e+06	1.9875	6.56163	0	241.6	1.6581e+06	1.98247	6.68593	0	235.4	1.72066e+06	2.05727	6.64397	0	216.9	1.65627e+06	1.9803	6.4755	0	224.7	1.57325e+06	1.88103	6.37877	0	217.3	1541100	1.8426	6.26503	0	238	1.57336e+06	1.88117	6.25297	0	227.7	1.50567e+06	1.80023	6.1314	0	267.1	1.41893e+06	1.69653	6.18133	0	278
North Dakota	Average	1259130	70720.3	183166	528791	0.419967	3.88733	0	421.1	552285	0.438633	4.2834	0	539.9	607908	0.4828	4.93923	0	1375.8	605526	0.4809	4.4492	0	717	481261	0.3822	4.00707	0	578	607678	0.4826	4.97987	0	680.8	874754	0.694733	7.64967	0	1558.3	981028	0.779133	8.5533	0	1111.4	532118	0.4226	4.5413	0	543.8
Ohio	Average	668773	42353	109694	1.98309e+06	2.96527	8.7286	0	305.6	2.00676e+06	3.00067	9.1038	0	421	2.04308e+06	3.05497	8.9946	0	357.3	1.95439e+06	2.92237	8.77373	0	595	1.92999e+06	2.88587	8.90287	0	444.2	1.88119e+06	2.8129	8.56707	0	322.4	1.90177e+06	2.84367	8.84303	0	1029.9	1.85535e+06	2.7743	8.62693	0	967.3	1.77749e+06	2.65787	8.6451	0	817.9
Oklahoma	Average	1.03584e+06	69971.9	181227	902910	0.8717	4.80853	0	312.8	908521	0.8771	4.97507	0	346.9	924070	0.892067	4.9441	0	383.3	894482	0.863567	4.8686	0	337.7	863591	0.8337	4.91137	0	369.1	871017	0.8409	4.84153	0	348	879710	0.849267	4.87103	0	353.5	851683	0.822233	4.9067	0	315	3.18082e+06	0.766667	4.95253	0	315.4
Oregon	Average	1.67382e+06	100099	259257	405684	0.2424	2.3381	0	202	421043	0.251533	2.55707	0	226.4	415298	0.2481	2.48007	0	221.6	395364	0.2362	2.3892	0	215.6	378651	0.226233	2.3256	0	220	383736	0.229233	2.21793	0	163.4	384208	0.229533	2.2263	0	166.5	387037	0.231233	2.28737	0	178.1	361711	0.2161	2.26057	0	161.4
Pennsylvania	Average	727475	45685.5	118325	1.43592e+06	1.97387	6.7795	0	275	1.48578e+06	2.04237	7.13297	0	286.1	1.51096e+06	2.077	6.97893	0	288.5	1.43472e+06	1.97223	6.85893	0	288.9	1.38604e+06	1.90527	6.84567	0	286.9	1.37144e+06	1.88523	6.62957	0	286.9	1.39323e+06	1.91517	6.68327	0	284.2	1.33909e+06	1.84073	6.53167	0	317.5	1.24464e+06	1.71093	6.55453	0	443.8
Rhode Island	Average	21061.3	1307.21	3385.67	103231	4.90203	11.8075	0	198.7	109368	5.19343	12.5076	0	221.5	109615	5.2052	12.3526	0	205.5	105270	4.99887	11.8879	0	198.1	103329	4.9067	11.5842	0	199.6	100485	4.77163	10.7706	0	189	98248.3	4.66543	10.3181	0	179	97955.1	4.6515	10.3469	0	182.9	91369.9	4.33883	10.1534	0	176.4
South Carolina	Average	472087	32554.2	84315.3	960537	2.03467	6.17907	0	203.6	960802	2.0352	6.33817	0	215.2	981385	2.07883	6.18923	0	260	937521	1.98593	6.0035	0	270.3	908024	1.92343	6.02787	0	285	910231	1.92807	6.02907	0	214.6	928056	1.96587	6.07603	0	217.9	896817	1.89967	6.03337	0	214.4	845485	1.79097	6.1037	0	272.5
South Dakota	Average	1.3017e+06	77199.9	199948	201575	0.154867	1.938	0	346.8	206368	0.158533	2.13073	0	370.9	206207	0.1584	2.09457	0	355.5	201914	0.1551	2.05463	0	389.3	190584	0.1464	2.04903	0	333.6	194302	0.149267	2.02563	0	287.9	197340	0.1516	2.09793	0	382.6	187593	0.144133	2.01967	0	205.7	179293	0.137733	2.0549	0	193.6
Tennessee	Average	629955	42419.4	109866	1.35372e+06	2.1489	7.72573	0	279.7	1.34316e+06	2.13217	7.86903	0	299	1.35532e+06	2.15147	7.70673	0	316.7	1.30215e+06	2.06707	7.5824	0	322.2	1.28129e+06	2.03393	7.5699	0	310.3	1.23155e+06	1.955	7.36487	0	322.9	1.23148e+06	1.95487	7.2645	0	333.2	1.20946e+06	1.9199	7.2623	0	337.6	1.1209e+06	1.77937	7.2672	0	344.1
Texas	Average	3840044	272112	704771	5.14014e+06	0.747068	#DIV/0!	0	573.4	5.37475e+06	0.714458	#DIV/0!	0	564.7	5.40964e+06	0.70985	#DIV/0!	0	761.6	5.25578e+06	0.73063	#DIV/0!	0	564.5	5.16731e+06	0.74314	#DIV/0!	0	948.1	5.33616e+06	0.719624	#DIV/0!	0	711.5	5.50197e+06	0.697938	#DIV/0!	0	803.8	5.78467e+06	0.664396	#DIV/0!	0	1492.1	5.58213e+06	0.687914	#DIV/0!	0	865.2
Utah	Average	1.32275e+06	84971.7	220077	363198	0.2746	3.07283	0	332.9	368958	0.278933	3.2387	0	356.7	365422	0.276233	3.19587	0	369.5	364096	0.275233	3.2471	0	722.7	361406	0.273233	3.12677	0	291.2	376364	0.284567	3.75473	0	1307.1	377647	0.285533	3.19437	0	392.5	383897	0.290233	3.2394	0	280.2	385165	0.2912	3.46873	0	847.2
Vermont	Average	160813	9597.81	24858.3	39395.8	0.245	1.35823	0	69.3	38065.8	0.2367	1.52623	0	72.6	41970.3	0.260967	1.45077	0	67.5	35504.6	0.220767	1.37547	0	70.4	35133.5	0.218433	1.3915	0	69.8	37324.4	0.2321	1.34433	0	61.8	36358.2	0.2261	1.34967	0	62.1	35514.5	0.220833	1.34777	0	65.3	27715.7	0.172367	1.3028	0	64
Virginia	Average	660452	43392	112699	1.12136e+06	1.69793	7.0189	0	291.6	1.12492e+06	1.70333	7.2223	0	307.3	1.18289e+06	1.7911	7.16897	0	291.9	1.12366e+06	1.7014	7.04207	0	282	1.0601e+06	1.60517	7.0693	0	651.9	1.03708e+06	1.57033	6.8768	0	337.2	1.06124e+06	1.60687	6.8294	0	589.2	1.01416e+06	1.5356	6.8375	0	415.6	961444	1.4558	6.94997	0	789.7
Washington	Average	1284034	71830	186993	883516	0.688067	4.27923	0	222	877863	0.683667	4.50673	0	284.4	883982	0.688467	4.48707	0	275.6	845140	0.6582	4.33303	0	285.3	814027	0.633967	4.18313	0	250.3	826984	0.644067	4.07313	0	246	821660	0.639933	4.0861	0	277.9	851638	0.663267	4.1855	0	235.1	773570	0.602433	4.0579	0	239.2
West Virginia	Average	373171	24028	62704.3	311072	0.833567	3.47817	0	192.3	323408	0.8666	3.69617	0	201.4	343916	0.921533	3.6611	0	198.5	319781	0.8569	3.63027	0	189.7	296233	0.7938	3.59673	0	191.6	285789	0.765767	3.3464	0	184	291047	0.7799	3.36457	0	182.2	269272	0.721567	3.31293	0	174.7	243586	0.6527	3.3325	0	174.2
Wisconsin	Average	1023839	60405	156579	996624	0.9734	4.75807	0	249.3	1.02039e+06	0.996667	5.23727	0	274.3	1.01176e+06	0.9882	4.9577	0	268.6	965847	0.943367	4.90073	0	262.1	929627	0.907967	4.93293	0	271.5	930527	0.908867	4.9399	0	277.4	982507	0.959633	5.00753	0	289.5	923519	0.902033	4.83333	0	294.6	846513	0.8268	4.8559	0	412
Wyoming	Average	1.60988e+06	98157	253204	139377	0.0865667	1.36523	0	158.2	147533	0.0916333	1.5618	0	334.4	142474	0.0885	1.41833	0	151.3	138076	0.0857667	1.3935	0	153.6	134623	0.0836	1.38537	0	157.8	136040	0.0845	1.36773	0	146.1	138102	0.0858	1.36167	0	137.5	138833	0.0862333	1.3968	0	174.9	120580	0.0749	1.32733	0	153.3
[truncated: 10 more columns]

## Sheet: County VIRRS Radiance-Replicate
State	Most populous city	County containing the most populous city		Calculated square milage	2012					2013					2014					2015					2016						2017					2018					2019					2020
					Sum	Mean	Stdev	Min	Max	Sum	Mean	Stdev	Min	Max	Sum	Mean	Stdev	Min	Max	Sum	Mean	Stdev	Min	Max	Sum	Mean	Stdev	Min	Max	Population Estimate	Sum	Mean	Stdev	Min	Max	Sum	Mean	Stdev	Min	Max	Sum	Mean	Stdev	Min	Max	Sum	Mean	Stdev	Min
Alabama	Huntsville	Madison County	replicate 1	808	68998.9	5.809	12.5884	0	158.4	70239.7	5.9134	12.7836	0	150.1	70973.2	5.9752	12.6893	0	147.7	68680.1	5.7821	12.2747	0	137.1	69053.6	5.8136	12.1572	0	139.6		68082.4	5.7318	11.8303	0	144.8	68100.3	5.7333	11.5002	0	133.2	69762.9	5.8733	11.8814	0	141	69239.6	5.8292	12.2125	0
			replicate 2	815	69479.4	5.819	12.573	0	158.4	70753.5	5.9258	12.7687	0	150.1	71457.5	5.9847	12.6711	0	147.7	69169.3	5.7931	12.2596	0	137.1	69542.4	5.8243	12.1412	0	139.6		68545.6	5.7408	11.8146	0	144.8	68569.5	5.7428	11.4837	0	133.2	70206.4	5.8799	11.8616	0	141	69668.8	5.8349	12.1906	0
			replicate 3	810	69306.4	5.825	12.5921	0	158.4	70584.3	5.9325	12.7881	0	150.1	71287.8	5.9916	12.6907	0	147.7	69007.1	5.7999	12.2785	0	137.1	69380.6	5.8313	12.1599	0	139.6		68384.5	5.7476	11.8326	0	144.8	68390.3	5.7481	11.5015	0	133.2	70043.8	5.887	11.8801	0	141	69510	5.8422	12.2094	0
			Average	811	69261.6	5.81767	12.5845	0	158.4	70525.8	5.9239	12.7801	0	150.1	71239.5	5.98383	12.6837	0	147.7	68952.2	5.7917	12.2709	0	137.1	69325.5	5.82307	12.1528	0	139.6	361762	68337.5	5.74007	11.8258	0	144.8	68353.4	5.7414	11.4951	0	133.2	70004.4	5.88007	11.8744	0	141	69472.8	5.83543	12.2042	0
			STDEV	3.60555	243.367	0.0080829	0.0101297	0	0	261.842	0.00969072	0.010154	0	0	245.736	0.00823428	0.0109343	0	0	249.183	0.0089822	0.00999717	0	0	249.009	0.00891422	0.0101076	0	0		235.15	0.00792549	0.00979609	0	0	236.77	0.00749867	0.00992287	0	0	224.364	0.00685152	0.0110753	0	0	217.005	0.00651639	0.0118509	0
			SEM	2.08167	140.508	0.00466667	0.00584836	0	0	151.175	0.00559494	0.0058624	0	0	141.876	0.00475406	0.00631295	0	0	143.866	0.00518588	0.00577187	0	0	143.766	0.00514663	0.00583562	0	0		135.764	0.00457578	0.00565577	0	0	136.699	0.00432936	0.00572897	0	0	129.537	0.00395573	0.00639436	0	0	125.288	0.00376224	0.00684211	0
			CV	0.444581	0.351374	0.138937	0.0804931	#DIV/0!	0	0.371271	0.163587	0.0794513	#DIV/0!	0	0.344944	0.137609	0.0862079	#DIV/0!	0	0.361386	0.155088	0.0814703	#DIV/0!	0	0.359188	0.153085	0.0831711	#DIV/0!	0		0.3441	0.138073	0.0828363	#DIV/0!	0	0.346392	0.130607	0.0863223	#DIV/0!	0	0.3205	0.116521	0.0932711	#DIV/0!	0	0.312359	0.111669	0.0971052	#DIV/0!
Arizona	Phoenix	Maricopa County	replicate 1	9245	626512	4.7094	14.7001	0	355.9	628216	4.7223	14.7328	0	352.6	610273	4.5874	14.1844	0	340.7	603948	4.5398	13.9845	0	316.4	609602	4.5823	14.0701	0	308.8		609569	4.5821	14.0798	0	331.3	605101	4.5485	14.0305	0	312.9	607100	4.5635	14.1445	0	326.2	617946	4.6451	14.2323	0
			replicate 2	9250	625800	4.6908	14.6801	0	355.9	627464	4.7033	14.7126	0	352.6	609507	4.5687	14.1649	0	340.7	603180	4.5213	13.9654	0	316.4	608794	4.5633	14.0508	0	308.8		608673	4.5624	14.0602	0	331.3	604162	4.5286	14.0108	0	312.9	606142	4.5435	14.1248	0	326.2	616948	4..6245	14.2125	0
			replicate 3	9263	625922	4.6948	14.6871	0	355.9	627565	4.7071	14.7194	0	352.6	609575	4.5722	14.1713	0	340.7	603214	4.5245	13.9715	0	316.4	608810	4.5664	14.0567	0	308.8		608667	4.5654	14.066	0	331.3	604134	4.5314	14.0165	0	312.9	606023	4.5455	14.1298	0	326.2	616786	4.6263	14.2169	0
			Average	9252.67	626078	4.69833	14.6891	0	355.9	627749	4.7109	14.7216	0	352.6	609785	4.5761	14.1735	0	340.7	603447	4.52853	13.9738	0	316.4	609069	4.57067	14.0592	0	308.8	4327184	608970	4.56997	14.0687	0	331.3	604466	4.53617	14.0193	0	312.9	606422	4.55083	14.133	0	326.2	617227	4.6357	14.2206	0
			STDEV	9.29157	380.7	0.00979047	0.0101489	0	6.96187e-14	408.09	0.0100539	0.0102781	0	6.96187e-14	423.987	0.00994133	0.00993999	0	0	433.796	0.00988753	0.00975551	0	0	462.158	0.0101933	0.00988989	0	0		518.903	0.0106143	0.0100684	0	0	550.799	0.0107723	0.0101372	0	0	590.463	0.0110151	0.0102403	0	0	628.491	0.0132936	0.0103968	0
			SEM	5.36449	219.797	0.00565253	0.00585947	0	4.01944e-14	235.611	0.0058046	0.00593408	0	4.01944e-14	244.789	0.00573963	0.00573885	0	0	250.452	0.00570857	0.00563235	0	0	266.827	0.0058851	0.00570993	0	0		299.589	0.00612817	0.00581301	0	0	318.004	0.00621941	0.00585273	0	0	340.904	0.00635959	0.00591223	0	0	362.86	0.00767507	0.00600259	0
			CV	0.10042	0.0608071	0.208382	0.0690913	#DIV/0!	1.95613e-14	0.0650085	0.213417	0.0698167	#DIV/0!	1.97444e-14	0.0695305	0.217245	0.0701306	#DIV/0!	0	0.0718863	0.218339	0.0698129	#DIV/0!	0	0.0758794	0.223016	0.0703446	#DIV/0!	0		0.08521	0.232262	0.0715664	#DIV/0!	0	0.0911217	0.237477	0.0723092	#DIV/0!	0	0.0973684	0.242047	0.0724563	#DIV/0!	0	0.101825	0.286766	0.073111	#DIV/0!
Arkansas	Little Rock	Pulaski County	replicate 1	813	92073.4	7.7256	15.1013	0	164.9	92567.4	7.767	15.2746	0	204.7	90439.7	7.5885	15.2528	0	238	92278.8	7.7428	15.4239	0	252.8	92016	7.7208	15.6408	0	251.2		91313.9	7.6618	15.3259	0	229	88931.2	7.4619	14.5263	0	189	87958.6	7.3803	14.6086	0	218.4	84616.1	7.0999	14.247	0
			replicate 2	815	92177	7.7291	15.0944	0	164.9	92677.6	7.7711	15.2674	0	204.7	90549.8	7.5926	15.2457	0	238	92390.1	7.7469	15.4168	0	252.8	92141.2	7.7261	15.6333	0	251.2		91438.9	7.6672	15.3184	0	229	89054.5	7.4673	14.5189	0	189	88087.2	7.3861	14.601	0	218.4	84745.7	7.106	14.2394	0
			replicate 3	807	91892.7	7.777	15.1485	0	164.9	92393	7.8193	15.3225	0	204.7	90272.7	7.6399	15.3018	0	238	92040.9	7.7895	15.4664	0	252.8	91772.9	7.7668	15.6774	0	251.2		91059.9	7.7065	15.3637	0	229	88711.2	7.5077	14.5641	0	189	87748.8	7.4263	14.649	0	218.4	84447	7.1468	14.2867	0
			Average	811.667	92047.7	7.7439	15.1147	0	164.9	92546	7.7858	15.2882	0	204.7	90420.7	7.607	15.2668	0	238	92236.6	7.75973	15.4357	0	252.8	91976.7	7.7379	15.6505	0	251.2	393280	91270.9	7.6785	15.336	0	229	88899	7.47897	14.5364	0	189	87931.5	7.39757	14.6195	0	218.4	84602.9	7.11757	14.2577	0
			STDEV	4.16333	143.882	0.0287188	0.0294456	0	0	143.502	0.0290842	0.0299507	0	3.48093e-14	139.52	0.0285659	0.0305467	0	0	178.384	0.0258601	0.0268229	0	3.48093e-14	187.269	0.025168	0.023596	0	3.48093e-14		193.124	0.0243986	0.0242802	0	0	173.905	0.0250298	0.024244	0	0	170.816	0.0250522	0.0258003	0	0	149.785	0.0254999	0.0254006	0
			SEM	2.4037	83.0702	0.0165808	0.0170004	0	0	82.8508	0.0167918	0.017292	0	2.00972e-14	80.5521	0.0164925	0.0176362	0	0	102.99	0.0149303	0.0154862	0	2.00972e-14	108.12	0.0145308	0.0136231	0	2.00972e-14		111.5	0.0140865	0.0140182	0	0	100.404	0.014451	0.0139973	0	0	98.6206	0.0144639	0.0148958	0	0	86.4782	0.0147224	0.014665	0
			CV	0.512936	0.156312	0.370857	0.194814	#DIV/0!	0	0.15506	0.373554	0.195908	#DIV/0!	1.70051e-14	0.154301	0.375521	0.200087	#DIV/0!	0	0.193398	0.33326	0.173772	#DIV/0!	1.37695e-14	0.203605	0.325257	0.150768	#DIV/0!	1.38572e-14		0.211595	0.317752	0.158322	#DIV/0!	0	0.195621	0.33467	0.166781	#DIV/0!	0	0.19426	0.338655	0.176478	#DIV/0!	0	0.177044	0.358267	0.178153	#DIV/0!
California	Los Angeles	Los Angeles County	replicate 1	4109	863059	14.4083	26.2859	0	297.3	882454	14.7321	27.6498	0	381.5	870572	14.5338	27.2178	0	375	880358	14.6971	27.7933	0	411.8	880124	14.6932	27.5948	0	383.7		885456	14.7822	27.6044	0	379.8	890488	14.8662	27.2346	0	363.8	887266	14.8125	27.1903	0	341.1	897114	14.9735	27.3735	0
			replicate 2	4099	861707	14.432	26.3064	0	297.3	881043	14.7559	27.6727	0	381.5	869185	14.5573	27.2403	0	375	878944	14.7207	27.8167	0	411.8	878716	14.7169	27.6177	0	383.7		884019	14.8057	27.8057	0	379.8	888987	14.8889	27.2546	0	363.8	885735	14.8344	27.2097	0	341.1	895633	15.0002	27.3936	0
			replicate 3	4142	865223	14.3275	26.2167	0	297.3	884595	14.6483	27.5737	0	381.5	872755	14.4522	27.1443	0	375	882550	14.6144	27.7173	0	411.8	882344	14.611	27.5199	0	383.7		887681	14.5299	27.5299	0	379.8	892731	14.783	27.1622	0	363.8	889565	14.7306	27.1191	0	341.1	899564	14.8962	27.3039	0
			Average	4116.67	863330	14.3893	26.2697	0	297.3	882697	14.7121	27.6321	0	381.5	870837	14.5144	27.2008	0	375	880617	14.6774	27.7758	0	411.8	880395	14.6737	27.5775	0	383.7	10103711	885719	14.7059	27.6467	0	379.8	890735	14.846	27.2171	0	363.8	887522	14.7925	27.173	0	341.1	897437	14.9566	27.357	0
			STDEV	22.5019	1773.51	0.0547884	0.0470017	0	0	1788.38	0.0565194	0.0518276	0	0	1799.97	0.0551616	0.0502071	0	0	1816.82	0.0558211	0.0519678	0	0	1828.85	0.0555778	0.0511522	0	0		1845.3	0.152901	0.142675	0	0	1884.44	0.0557559	0.0486133	0	0	1928.19	0.0547139	0.0477042	0	0	1985.71	0.0540126	0.0470713	0
			SEM	12.9915	1023.94	0.0316321	0.0271365	0	0	1032.52	0.0326315	0.0299227	0	0	1039.22	0.0318476	0.0289871	0	0	1048.94	0.0322283	0.0300036	0	0	1055.89	0.0320878	0.0295327	0	0		1065.39	0.0882777	0.0823737	0	0	1087.98	0.0321907	0.0280669	0	0	1113.24	0.0315891	0.027542	0	0	1146.45	0.0311842	0.0271766	0
			CV	0.546604	0.205427	0.380758	0.17892	#DIV/0!	0	0.202604	0.384169	0.187563	#DIV/0!	0	0.206695	0.380047	0.184579	#DIV/0!	0	0.206312	0.38032	0.187098	#DIV/0!	0	0.207731	0.378758	0.185485	#DIV/0!	0		0.20834	1.03973	0.516067	#DIV/0!	0	0.21156	0.375561	0.178613	#DIV/0!	0	0.217255	0.369876	0.175557	#DIV/0!	0	0.221265	0.361128	0.172063	#DIV/0!
Colorado	Denver	Denver County	replicate 1	154.82	98023.1	40.3056	36.5586	0.7	328.2	101574	41.7657	37.6224	0.6	326.2	96839.9	39.819	36.2141	0.6	292.2	97317	40.0152	36.8302	0.6	314.3	99715	41.0012	36.9537	0.6	302.9		98476.6	40.492	36.2178	0.7	300.5	99648.3	40.9738	35.9978	0.6	313.4	100786	41.4417	36.9834	0.6	298.4	98875.6	40.6561	35.7322	0.6
			replicate 2	151.96	95087.7	40.0707	37.0433	0.7	328.2	98482.8	41.5014	38.1174	0.6	326.2	93895.7	39.5684	36.6666	0.6	292.2	94327.6	39.7504	37.2304	0.6	314.3	96667.9	40.7366	37.349	0.6	302.9		95389.2	40.1977	36.624	0.7	300.5	96349.9	40.6026	36.3775	0.6	313.4	97317.7	41.0104	37.3341	0.6	298.4	95515.1	40.2508	36.1054	0.6
			replicate 3	155.41	96651.9	39.5952	36.7315	0.7	328.2	100058	40.9904	37.7712	0.6	326.2	95457.6	39.1059	36.3787	0.6	292.2	95902.1	39.288	36.9362	0.6	314.3	98331.8	40.2834	37.0805	0.6	302.9		97042.7	39.7553	36.3426	0.7	300.5	98006.5	40.1501	36.088	0.6	313.4	98907.4	40.5192	37.0062	0.6	298.4	97057.3	39.7613	35.7429	0.6
			Average	154.063	96587.6	39.9905	36.7778	0.7	328.2	100038	41.4192	37.837	0.6	326.2	95397.7	39.4978	36.4198	0.6	292.2	95848.9	39.6845	36.9989	0.6	314.3	98238.2	40.6737	37.1277	0.6	302.9	704961	96969.5	40.1483	36.3948	0.7	300.5	98001.6	40.5755	36.1544	0.6	313.4	99003.8	40.9904	37.1079	0.6	298.4	97149.3	40.2227	35.8602	0.6
			STDEV	1.84527	1468.76	0.361927	0.245645	1.35974e-16	0	1545.84	0.394137	0.253975	0	0	1473.01	0.361759	0.229033	0	0	1495.41	0.368047	0.207344	0	0	1525.7	0.363006	0.201838	0	0		1545	0.370823	0.20807	1.35974e-16	0	1649.21	0.412518	0.198376	0	0	1736.31	0.461574	0.196226	0	0	1682.14	0.44806	0.212446	0
			SEM	1.06537	847.987	0.208959	0.141823	7.85046e-17	0	892.492	0.227555	0.146633	0	0	850.444	0.208862	0.132232	0	0	863.375	0.212492	0.11971	0	0	880.865	0.209582	0.116531	0	0		892.007	0.214095	0.120129	7.85046e-17	0	952.169	0.238167	0.114532	0	0	1002.46	0.26649	0.113291	0	0	971.184	0.258687	0.122656	0
			CV	1.19774	1.52065	0.905032	0.667916	1.94249e-14	0	1.54525	0.951582	0.671235	0	0	1.54408	0.915898	0.628869	0	0	1.56017	0.927432	0.560406	0	0	1.55306	0.892483	0.543633	0	0		1.59329	0.923632	0.571703	1.94249e-14	0	1.68284	1.01667	0.548691	0	0	1.75378	1.12605	0.528799	0	0	1.7315	1.11395	0.592428	0
Conneticut	Bridgeport	Fairfield County	replicate 1	696	64474.6	5.7835	10.4836	0	121.8	66697.9	5.9829	10.8548	0	119.5	64839.4	5.8162	10.4413	0	118	62213.3	5.5807	10.2185	0	123.3	60530	5.4297	9.7586	0	127.1		59455.6	5.3333	9.466	0	109.4	59465.8	5.3342	9.2164	0	108.9	586961	5.2889	9.1878	0	110.5	56687.1	5.085	9.1425	0
			replicate 2	718	64389.4	5.6035	10.3477	0	121.8	66597.3	5.7956	10.7126	0	119.5	64688.1	5.6295	10.2938	0	118	62091.5	5.4035	10.0774	0	123.3	60422.5	5.2582	9.63	0	127.1		59377.3	5.1673	9.3442	0	109.4	59382.7	5.1678	9.0993	0	108.9	58861.8	5.1224	9.0694	0	110.5	56576.8	4.9236	9.0245	0
			replicate 3	703	64146.4	5.6994	10.4322	0	121.8	66356.2	5.8957	10.8005	0	119.5	64483.8	5.7293	10.3849	0	118	61893.5	5.4992	10.1657	0	123.3	60221.8	5.3507	9.7099	0	127.1		59180.1	5.2591	9.4237	0	109.4	59187.2	5.2587	9.1774	0	108.9	58673.8	5.2131	9.1467	0	110.5	56423	5.0131	9.0997	0
			Average	705.667	64336.8	5.69547	10.4212	0	121.8	66550.5	5.8914	10.7893	0	119.5	64670.4	5.725	10.3733	0	118	62066.1	5.49447	10.1539	0	123.3	60391.4	5.3462	9.6995	0	127.1	943038	59337.7	5.25323	9.4113	0	109.4	59345.2	5.25357	9.16437	0	108.9	234832	5.20813	9.13463	0	110.5	56562.3	5.00723	9.0889	0
			STDEV	11.2398	170.305	0.0900644	0.0686185	0	0	175.598	0.093724	0.0717586	0	0	178.457	0.0934242	0.0744272	0	0	161.406	0.0886948	0.0712904	0	0	156.431	0.0858385	0.0649277	0	1.74047e-14		141.962	0.0831554	0.0618396	0	1.74047e-14	143.029	0.0833187	0.059628	0	1.74047e-14	304952	0.083361	0.0601153	0	0	132.646	0.0808598	0.0597368	0
			SEM	6.48931	98.3258	0.0519987	0.0396169	0	0	101.382	0.0541116	0.0414298	0	0	103.032	0.0539385	0.0429705	0	0	93.1878	0.051208	0.0411595	0	0	90.3155	0.0495589	0.037486	0	1.00486e-14		81.9617	0.0480098	0.0357031	0	1.00486e-14	82.5778	0.0481041	0.0344263	0	1.00486e-14	176064	0.0481285	0.0347076	0	0	76.583	0.0466844	0.034489	0
			CV	1.59279	0.264709	1.58134	0.658453	#DIV/0!	0	0.263857	1.59086	0.66509	#DIV/0!	0	0.275948	1.63186	0.717486	#DIV/0!	0	0.260055	1.61426	0.702101	#DIV/0!	0	0.259028	1.6056	0.669393	#DIV/0!	1.36937e-14		0.239244	1.58294	0.657078	#DIV/0!	1.59092e-14	0.241012	1.58595	0.650651	#DIV/0!	1.59823e-14	129.86	1.60059	0.658103	#DIV/0!	0	0.234513	1.61486	0.65725	#DIV/0!
Delaware	Wilmington	New Castle County	replicate 1	493	81608.6	10.5944	17.1426	0	217.5	84184.8	10.9288	17.9851	0	220.3	84160.1	10.9256	17.5206	0	202.6	81535.6	10.5849	16.7213	0	172.4	78903.1	10.2432	16.5138	0	156.1		77132.5	10.0133	15.8357	0	150.4	76751.2	9.9638	15.4898	0	157	76887.3	9.9815	15.6601	0	147.9	75668.2	9.8232	15.7091	0
			replicate 2	495	81641.5	10.5781	17.1213	0	217.5	84236.2	10.9143	17.9704	0	220.3	84217.4	10.9118	17.5024	0	202.6	81587.2	10.571	16.6992	0	172.4	78960.1	10.2306	16.4896	0	156.1		77162.1	9.9977	15.8059	0	150.4	76769.2	9.9468	15.462	0	157	76899.6	9.9637	15.6329	0	147.9	75728.3	9.8119	15.6927	0
			replicate 3	486	80949.5	10.6653	17.1851	0	217.5	83516.5	11.0035	18.0347	0	220.3	83496.6	11.0009	17.5609	0	202.6	80865.6	10.6542	16.7342	0	172.4	78282.3	10.3139	10.3139	0	156.1		76548.6	10.0855	15.8702	0	150.4	76158.3	10.034	15.5257	0	157	76339.3	10.0579	15.7063	0	147.9	75181.3	9.9053	15.7722	0
			Average	491.333	81399.9	10.6126	17.1497	0	217.5	83979.2	10.9489	17.9967	0	220.3	83958	10.9461	17.528	0	202.6	81329.5	10.6034	16.7182	0	172.4	78715.2	10.2626	14.4391	0	156.1	555976	76947.7	10.0322	15.8373	0	150.4	76559.6	9.98153	15.4925	0	157	76708.7	10.001	15.6664	0	147.9	75525.9	9.8468	15.7247	0
			STDEV	4.72582	390.376	0.0463615	0.0324817	0	0	401.504	0.0478661	0.0336916	0	3.48093e-14	400.639	0.0479572	0.0299377	0	0	402.548	0.0445682	0.0177004	0	0	375.955	0.0449001	3.57255	0	0		345.976	0.046842	0.0321786	0	0	347.624	0.0462257	0.0319357	0	0	319.998	0.0500457	0.0371076	0	0	299.97	0.0509766	0.0419738	0
			SEM	2.72845	225.384	0.0267668	0.0187533	0	0	231.809	0.0276355	0.0194518	0	2.00972e-14	231.309	0.0276881	0.0172845	0	0	232.411	0.0257315	0.0102193	0	0	217.058	0.0259231	2.06261	0	0		199.75	0.0270442	0.0185783	0	0	200.701	0.0266884	0.0184381	0	0	184.751	0.0288939	0.0214241	0	0	173.188	0.0294313	0.0242336	0
			CV	0.961835	0.479578	0.436853	0.189402	#DIV/0!	0	0.4781	0.437179	0.187209	#DIV/0!	1.58009e-14	0.477189	0.438121	0.170799	#DIV/0!	0	0.49496	0.420321	0.105875	#DIV/0!	0	0.477615	0.437514	24.7422	#DIV/0!	0		0.449625	0.466918	0.203183	#DIV/0!	0	0.454056	0.463112	0.206137	#DIV/0!	0	0.417159	0.500405	0.23686	#DIV/0!	0	0.397175	0.517697	0.26693	#DIV/0!
District of Columbia	Washington	Washington DC	replicate 1	69.01	101235	94.878	72.7049	7.5	464.5	102040	95.6328	75.3277	6.5	464.7	102904	96.4423	74.9715	6.5	458.6	99157.7	92.9313	72.2266	6.7	429.6	96316.8	90.2688	71.2409	6.5	419.1		94266.5	88.3472	69.6063	6.6	428.4	94829.9	88.8753	70.3355	7.3	440.4	95175.8	89.1994	71.5212	6.7	456	92150.4	86.364	69.8858	6.9
			replicate 2	67.97	100684	96.0729	72.7147	7.5	464.5	101504	96.8552	75.3523	6.5	464.7	102381	97.6917	74.9666	6.5	458.6	98594.7	94.0789	72.2449	6.7	429.6	95820.3	91.4316	71.2447	6.5	419.1		93766.9	89.4722	69.6254	6.6	428.4	94368.5	90.0463	70.3338	7.3	440.4	94368.5	90.0463	70.0463	7.3	440.4	91689.1	87.4896	69.9277	6.9
			replicate 3	67.15	99938.3	96.4655	73.0092	7.5	464.5	100756	97.2549	75.6551	6.5	464.7	101636	98.1042	75.2702	6.5	458.6	97875.2	94.4741	72.5518	6.7	429.6	95094.7	91.7903	71.5637	6.5	419.1		93050.5	89.8171	69.9397	6.6	428.4	93627.6	90.3741	70.6658	7.3	440.4	93915.1	90.6516	71.9254	6.7	456	90925.2	87.7656	70.3153	6.9
			Average	68.0433	100619	95.8055	72.8096	7.5	464.5	101434	96.581	75.445	6.5	464.7	102307	97.4127	75.0694	6.5	458.6	98542.5	93.8281	72.3411	6.7	429.6	95743.9	91.1636	71.3498	6.5	419.1	694906	93694.6	89.2122	69.7238	6.6	428.4	94275.3	89.7652	70.445	7.3	440.4	94486.5	89.9658	71.1643	6.9	450.8	91588.2	87.2064	70.0429	6.9
			STDEV	0.932166	650.707	0.826849	0.172928	0	0	644.963	0.845107	0.182338	0	0	637.231	0.865358	0.173886	0	6.96187e-14	642.839	0.801395	0.182701	0	6.96187e-14	614.619	0.795375	0.185281	0	6.96187e-14		611.213	0.768677	0.187219	1.08779e-15	6.96187e-14	606.54	0.78794	0.191191	0	6.96187e-14	638.575	0.729442	0.989084	0.34641	9.00666	618.797	0.742477	0.236805	1.08779e-15
			SEM	0.538186	375.686	0.477382	0.0998401	0	0	372.369	0.487922	0.105273	0	0	367.905	0.499615	0.100393	0	4.01944e-14	371.144	0.462685	0.105482	0	4.01944e-14	354.85	0.45921	0.106972	0	4.01944e-14		352.884	0.443796	0.108091	6.28037e-16	4.01944e-14	350.186	0.454917	0.110384	0	4.01944e-14	368.682	0.421143	0.571048	0.2	5.2	357.262	0.428669	0.136719	6.28037e-16
			CV	1.36996	0.646703	0.86305	0.237507	0	0	0.635848	0.875024	0.241684	0	0	0.622862	0.888342	0.231634	0	1.51807e-14	0.652347	0.854109	0.252555	0	1.62055e-14	0.64194	0.872471	0.259681	0	1.66115e-14		0.652345	0.861628	0.268515	1.64817e-14	1.62509e-14	0.643371	0.877778	0.271405	0	1.58081e-14	0.675838	0.810799	1.38986	5.02044	1.99793	0.675629	0.851402	0.338085	1.57651e-14
Florida	Jacksonville	Duval County	replicate 1	879	150326	12.2735	18.4261	0	199.1	147476	12.0408	17.9917	0	203.3	144354	11.7859	17.6214	0	191.5	139980	11.4288	16.9794	0	195.8	141134	11.523	17.2907	0	200.6		141828	11.5797	17.3062	0	202.4	140771	11.4934	16.8372	0	182.2	142682	11.6494	17.0479	0	199.1	143706	11.733	17.3063	0
			replicate 2	871	150360	12.3978	18.4786	0	199.1	147508	12.1626	18.0421	0	203.3	144407	11.9069	17.6716	0	191.5	140028	11.5459	17.0264	0	195.8	141199	11.6424	17.339	0	200.6		141900	11.7002	17.3542	0	202.4	140840	11.6128	16.8836	0	182.2	142768	11.7717	17.0958	0	199.1	143790	11.8561	17.3535	0
			replicate 3	871	150860	12.3991	18.4719	0	199.1	148024	12.166	18.0381	0	203.3	144907	11.9099	17.6688	0	191.5	140518	11.5491	17.0247	0	195.8	141670	11.6438	17.3337	0	200.6		142341	11.6989	17.3457	0	202.4	141271	11.611	16.8728	0	182.2	143245	11.7732	17.0873	0	199.1	144257	11.8564	17.3414	0
			Average	873.667	150515	12.3568	18.4589	0	199.1	147669	12.1231	18.024	0	203.3	144556	11.8676	17.6539	0	191.5	140175	11.5079	17.0102	0	195.8	141334	11.6031	17.3211	0	200.6	937933	142023	11.6596	17.3354	0	202.4	140960	11.5724	16.8645	0	182.2	142898	11.7314	17.077	0	199.1	143918	11.8152	17.3337	0
			STDEV	4.6188	298.709	0.0721428	0.0285738	0	0	307.577	0.071323	0.0280152	0	3.48093e-14	305.293	0.0707413	0.0282095	0	0	297.875	0.0685502	0.0266583	0	3.48093e-14	292.552	0.0693433	0.0264889	0	0		277.634	0.0691985	0.0256141	0	0	271.032	0.0684219	0.0242795	0	3.48093e-14	303.2	0.0710469	0.0255572	0	0	296.55	0.0711586	0.0245162	0
			SEM	2.66667	172.46	0.0416517	0.0164971	0	0	177.58	0.0411784	0.0161746	0	2.00972e-14	176.261	0.0408425	0.0162867	0	0	171.978	0.0395774	0.0153912	0	2.00972e-14	168.905	0.0400354	0.0152934	0	0		160.292	0.0399518	0.0147883	0	0	156.48	0.0395034	0.0140178	0	2.00972e-14	175.053	0.041019	0.0147555	0	0	171.213	0.0410834	0.0141544	0
			CV	0.528669	0.198457	0.583831	0.154797	#DIV/0!	0	0.208288	0.588322	0.155433	#DIV/0!	1.71222e-14	0.211194	0.596089	0.159791	#DIV/0!	0	0.212501	0.595677	0.15672	#DIV/0!	1.7778e-14	0.206993	0.597629	0.152928	#DIV/0!	0		0.195485	0.593489	0.147756	#DIV/0!	0	0.192275	0.591251	0.143968	#DIV/0!	1.9105e-14	0.212179	0.605612	0.149659	#DIV/0!	0	0.206055	0.602265	0.141436	#DIV/0!
Georgia	Atlanta	Fulton County	replicate 1	534	184460	23.8906	30.9154	0.6	335.8	185339	24.0045	31.2202	0.5	347.2	181377	23.4914	30.6042	0.6	324	173585	22.4822	29.3204	0.5	307.2	171580	22.2225	29.3722	0.5	323.6		171919	22.2664	30.0163	0.5	338	170741	22.1138	30.1933	0.5	413	173383	22.456	30.8283	0	396.7	172622	22.3574	30.3974	0
			replicate 2	529	182764	23.9001	31.1131	0.6	335.8	183610	24.0107	31.4005	0.5	347.2	179746	23.5055	30.7834	0.6	324	171826	22.4697	29.485	0.5	307.2	169784	22.2027	29.522	0.5	323.6		170170	22.2531	30.183	0.5	338	168743	22.0665	30.3271	0.5	413	171524	22.4303	30.9931	0	396.7	170838	22.3406	30.5743	0
			replicate 3	529	182921	23.9771	31.1062	0.6	335.8	183742	24.0847	31.3979	0.5	347.2	179928	23.5847	30.7894	0.6	324	171992	22.5444	29.4892	0.5	307.2	169933	22.2746	29.5292	0.5	323.6		170341	22.3281	30.1965	0.5	338	168946	22.1453	30.3452	0.5	413	171716	22.5083	31.0103	0	396.7	170990	22.4132	30.5887	0
			Average	530.667	183382	23.9226	31.0449	0.6	335.8	184230	24.0333	31.3395	0.5	347.2	180350	23.5272	30.7257	0.6	324	172467	22.4988	29.4315	0.5	307.2	170432	22.2333	29.4745	0.5	323.6	1038938	170810	22.2825	30.1319	0.5	338	169477	22.1085	30.2885	0.5	413	172208	22.4649	30.9439	0	396.7	171483	22.3704	30.5201	0
			STDEV	2.88675	936.779	0.0474368	0.112203	0	0	962.388	0.0446215	0.103354	0	0	893.919	0.050293	0.105236	0	0	971.513	0.0400108	0.0962672	0	0	996.599	0.0371395	0.0886387	0	0		964.417	0.0400183	0.100369	0	0	1099.32	0.0396631	0.0829695	0	0	1022.31	0.0397488	0.100481	0	0	988.595	0.0380058	0.106534	0
			SEM	1.66667	540.85	0.0273876	0.0647806	0	0	555.635	0.0257622	0.0596714	0	0	516.105	0.0290367	0.060758	0	0	560.903	0.0231002	0.0555799	0	0	575.387	0.0214425	0.0511756	0	0		556.807	0.0231046	0.0579479	0	0	634.694	0.0228995	0.0479025	0	0	590.231	0.022949	0.0580129	0	0	570.766	0.0219427	0.0615073	0
			CV	0.543986	0.510836	0.198293	0.361423	0	0	0.522384	0.185665	0.329788	0	0	0.495657	0.213766	0.342502	0	0	0.563302	0.177835	0.327089	0	0	0.584747	0.167045	0.30073	0	0		0.564614	0.179595	0.333097	0	0	0.648657	0.179402	0.273931	0	0	0.593649	0.176937	0.324721	#DIV/0!	0	0.576496	0.169893	0.349061	#DIV/0!
Idaho	Boise	Ada County	replicate 1	1055	62697.2	3.5837	10.5678	0	175.4	64206.9	3.67	11.0851	0	189.4	61967.1	3.542	10.4794	0	147.4	60540.8	3.4605	10.2423	0	156.2	61389.9	3.509	10.09	0	159.8		62640.4	3.5805	10.18	0	175	63469.7	3.6279	10.2036	0	182.5	64738.2	3.7004	10.4915	0	186	67029.4	3.8313	10.8388	0
			replicate 2	1060	62756	3.5628	10.5354	0	175	64256.9	3.6481	11.0509	0	189.4	62021.6	3.5212	10.4473	0	147.4	60592.9	3.44	10.2109	0	156.2	61441.4	3.4882	10.2689	0	159.8		62702	3.5598	10.149	0	175	63532.5	3.6069	10.1725	0	182.5	64802	3.679	10.4595	0	186	27101.2	3.8095	10.8059	0
			replicate 3	1064	62808.3	3.5587	10.5254	0	175.4	64313.5	3.644	11.0404	0	189.4	62081.1	3.5175	10.4374	0	147.4	60653.3	3.4366	10.2012	0	156.2	61496.5	3.4844	10.2591	0	159.8		62760.2	3.556	10.1394	0	175	63594.6	3.6033	10.1629	0	182.5	64867.8	3.6754	10.4496	0	186	67175.1	3.8062	10.7956	0
			Average	1059.67	62753.8	3.5684	10.5429	0	175.267	64259.1	3.65403	11.0588	0	189.4	62023.3	3.5269	10.4547	0	147.4	60595.7	3.4457	10.2181	0	156.2	61442.6	3.49387	10.206	0	159.8	456548	62700.9	3.56543	10.1561	0	175	63532.3	3.6127	10.1797	0	182.5	64802.7	3.68493	10.4669	0	186	53768.6	3.81567	10.8134	0
			STDEV	4.50925	55.5817	0.0134078	0.0221642	0	0.23094	53.334	0.0139787	0.0233737	0	0	57.0183	0.0132072	0.0219561	0	0	56.301	0.0129294	0.0214836	0	0	53.3101	0.0132429	0.100578	0	0		59.908	0.0131857	0.0212192	0	0	62.4503	0.0132861	0.0212754	0	0	64.8026	0.0135149	0.0218998	0	0	23094.7	0.013639	0.0225638	0
			SEM	2.60342	32.0901	0.00774102	0.0127965	0	0.133333	30.7924	0.00807059	0.0134948	0	0	32.9195	0.00762518	0.0126764	0	0	32.5054	0.00746481	0.0124035	0	0	30.7786	0.00764577	0.058069	0	0		34.5879	0.00761278	0.0122509	0	0	36.0557	0.00767072	0.0122834	0	0	37.4138	0.00780285	0.0126439	0	0	13333.7	0.0078745	0.0130272	0
			CV	0.425535	0.088571	0.375738	0.21023	#DIV/0!	0.131765	0.0829984	0.382555	0.211358	#DIV/0!	0	0.0919305	0.37447	0.210012	#DIV/0!	0	0.0929126	0.375234	0.210249	#DIV/0!	0	0.0867641	0.379032	0.985483	#DIV/0!	0		0.0955458	0.369821	0.20893	#DIV/0!	0	0.098297	0.36776	0.208999	#DIV/0!	0	0.0999999	0.366762	0.20923	#DIV/0!	0	42.9521	0.357448	0.208664	#DIV/0!
Illinois	Chicago	Cook County	replicate 1	990	816708	51.1466	47.5317	1.5	357.9	859708	53.8394	51.1933	1.4	387.1	819195	51.3023	48.4232	1.4	379.7	802685	50.2683	46.9896	1.4	375.7	794509	49.7563	46.8066	1.3	411.9		770394	48.2461	44.9396	1.4	391.3	750885	47.0244	42.3715	1.6	343.1	717951	44.9619	39.3679	1.7	333.8	705538	44.1845	37.6782	1.6
			replicate 2	1000	816774	50.4399	47.5053	1.4	357.9	859855	53.1004	51.1573	1.3	387.1	819396	50.6018	48.3918	1.3	379.7	802712	49.5716	46.9703	1.2	375.7	794483	49.0634	46.777	1.2	411.9		770559	47.586	44.9217	1.2	391.3	751032	46.38	42.3642	1.4	343.1	718016	44.3411	39.3688	1.4	333.8	705661	43.5781	37.6915	1.3
			replicate 3	1004	819292	50.356	47.4687	1.5	357.9	862412	53.0062	51.1135	1.3	387.1	821792	50.5096	48.3498	1.4	379.7	805098	49.4836	46.9334	1.4	375.7	796585	48.9772	46.7453	1.3	411.9		772748	47.4953	44.8856	1.3	391.3	753253	46.2971	42.3381	1.6	343.1	720284	44.2707	39.3527	1.6	333.8	707915	43.5105	37.6784	1.5
			Average	998	817591	50.6475	47.5019	1.46667	357.9	860658	53.3153	51.1547	1.33333	387.1	820127	50.8046	48.3883	1.36667	379.7	803498	49.7745	46.9644	1.33333	375.7	795192	49.2656	46.7763	1.26667	411.9	5200821	771234	47.7758	44.9156	1.3	391.3	751723	46.5672	42.3579	1.53333	343.1	718750	44.5246	39.3631	1.56667	333.8	706371	43.7577	37.6827	1.46667
			STDEV	7.2111	1473.3	0.434264	0.0316373	0.057735	6.96187e-14	1520.29	0.456292	0.0399635	0.057735	6.96187e-14	1444.87	0.433508	0.0368273	0.057735	0	1385.62	0.429901	0.0285556	0.11547	0	1206.27	0.42711	0.030656	0.057735	6.96187e-14		1314.18	0.409809	0.0275064	0.1	0	1326.78	0.398139	0.0175597	0.11547	6.96187e-14	1328.65	0.380374	0.00904673	0.152753	0	1338.65	0.371162	0.00762168	0.152753
			SEM	4.16333	850.61	0.250723	0.0182658	0.0333333	4.01944e-14	877.742	0.263441	0.0230729	0.0333333	4.01944e-14	834.194	0.250286	0.0212623	0.0333333	0	799.99	0.248203	0.0164866	0.0666667	0	696.442	0.246592	0.0176992	0.0333333	4.01944e-14		758.744	0.236603	0.0158808	0.057735	0	766.018	0.229866	0.0101381	0.0666667	4.01944e-14	767.098	0.219609	0.00522313	0.0881917	0	772.87	0.21429	0.00440038	0.0881917
			CV	0.722555	0.1802	0.857425	0.0666022	3.93648	1.9452e-14	0.176643	0.855837	0.0781228	4.33013	1.79847e-14	0.176176	0.853285	0.076108	4.22451	0	0.172449	0.863697	0.0608026	8.66025	0	0.151696	0.866953	0.0655375	4.55803	1.69018e-14		0.1704	0.857775	0.0612402	7.69231	0	0.176499	0.854978	0.0414555	7.53066	2.02911e-14	0.184856	0.854301	0.0229828	9.75016	0	0.189511	0.848221	0.0202259	10.4149
Indiana	Indianapolis	Marion County	replicate 1	402	182805	29.1184	27.2474	1.4	288.6	186035	29.6328	28.0459	1.4	272.9	179278	28.5565	26.9166	1.5	273.8	177059	28.2031	26.5715	1.4	277.1	178415	28.4191	27.1437	1.4	311.4		174693	27.8262	26.7774	1.4	345.2	178785	28.478	26.7342	1.5	329.2	174616	27.814	26.4359	1.6	335.8	176115	28.0527	25.7864	1.5
			replicate 2	402	181141	28.9965	27.0443	1.4	288.6	184436	29.5239	27.8624	1.4	272.9	177784	28.4592	26.7294	1.5	273.8	175614	28.1117	26.4391	1.4	277.1	176924	28.3214	26.9965	1.4	311.4		173043	27.7002	26.5362	1.4	345.2	177052	28.3419	26.4554	1.5	329.2	172883	27.6746	26.1528	1.6	335.8	174318	27.9042	25.4628	1.5
			replicate 3	402	181440	28.9285	27.0152	1.4	288.6	184738	29.4544	27.8324	1.4	272.9	178067	28.3908	26.7016	1.5	273.8	175889	28.0436	26.412	1.4	277.1	177207	28.2536	26.9684	1.4	311.4		173327	27.6351	26.5073	1.4	345.2	177346	28.2758	26.4275	1.5	329.2	173173	27.6104	26.1247	1.6	335.8	174622	27.8415	25.4359	1.5
			Average	402	181795	29.0145	27.1023	1.4	288.6	185070	29.537	27.9136	1.4	272.9	178377	28.4688	26.7825	1.5	273.8	176187	28.1195	26.4742	1.4	277.1	177515	28.3314	27.0362	1.4	311.4	950537	173688	27.7205	26.607	1.4	345.2	177727	28.3652	26.539	1.5	329.2	173557	27.6997	26.2378	1.6	335.8	175018	27.9328	25.5617	1.5
			STDEV	0	887.202	0.0962164	0.1265	2.71948e-16	0	849.245	0.0899222	0.115582	2.71948e-16	0	793.319	0.083269	0.116934	0	0	767.116	0.0800331	0.0853468	2.71948e-16	0	791.918	0.0831989	0.094152	2.71948e-16	0		882.164	0.0971538	0.148305	2.71948e-16	0	927.402	0.1031	0.169594	0	0	928.502	0.104089	0.172134	2.71948e-16	0	962.03	0.108466	0.19506	0
			SEM	0	512.226	0.0555506	0.0730347	1.57009e-16	0	490.312	0.0519166	0.066731	1.57009e-16	0	458.023	0.0480754	0.067512	0	0	442.895	0.0462072	0.049275	1.57009e-16	0	457.214	0.0480349	0.0543587	1.57009e-16	0		509.318	0.0560918	0.0856241	1.57009e-16	0	535.436	0.0595246	0.0979151	0	0	536.071	0.0600957	0.0993816	1.57009e-16	0	555.428	0.0626228	0.112618	0
			CV	0	0.488023	0.331615	0.466749	1.94249e-14	0	0.458879	0.304439	0.414069	1.94249e-14	0	0.444744	0.292492	0.436606	0	0	0.435398	0.284618	0.322377	1.94249e-14	0	0.446113	0.293664	0.348244	1.94249e-14	0		0.507903	0.350477	0.557393	1.94249e-14	0	0.521812	0.363472	0.639036	0	0	0.534983	0.375777	0.656053	1.69967e-14	0	0.549675	0.38831	0.763095	0
Iowa	Des Moines	Polk County	replicate 1	598	101247	10.5279	20.1203	0	229.7	107216	11.1485	21.5599	0	238.4	101116	10.5143	20.1456	0	221.8	99097.3	10.3044	19.893	0	225.3	97717.4	10.1609	19.5595	0	222.1		100625	10.4632	19.9243	0	221.5	99836.8	10.3813	19.5365	0	227	100643	10.4651	19.8883	0	234.6	105791	11.0004	21.0188	0
			replicate 2	593	101157	10.6024	20.1823	0	229.7	107130	11.2284	21.6264	0	238.4	101036	10.5896	20.2073	0	221.8	99030.8	10.3795	19.954	0	225.3	97629.5	10.2326	19.6198	0	222.1		100519	10.5355	19.9853	0	221.5	99726.9	10.4525	19.5958	0	227	100535	10.5372	19.9494	0	234.6	105725	11.0811	21.0826	0
			replicate 3	594	101285	10.5824	20.1546	0	229.7	107260	11.2068	21.5966	0	238.4	101168	10.5702	20.1794	0	221.8	99166.9	10.3612	19.9263	0	225.3	97786.9	10.217	19.5919	0	222.1		100590	10.5203	19.9571	0	221.5	99909.7	10.4388	19.5683	0	227	100714	10.5229	19.9209	0	234.6	105897	11.0644	21.0523	0
			Average	595	101230	10.5709	20.1524	0	229.7	107202	11.1946	21.5943	0	238.4	101106	10.558	20.1774	0	221.8	99098.3	10.3484	19.9244	0	225.3	97711.3	10.2035	19.5904	0	222.1	480487	100578	10.5063	19.9556	0	221.5	99824.5	10.4242	19.5669	0	227	100631	10.5084	19.9195	0	234.6	105804	11.0486	21.0512	0
			STDEV	2.64575	65.4184	0.0385584	0.0310585	0	3.48093e-14	66.1672	0.0413309	0.0333096	0	0	66.4612	0.0390966	0.030897	0	3.48093e-14	68.0559	0.0391602	0.0305428	0	3.48093e-14	78.879	0.0377082	0.030178	0	0		53.7908	0.0381199	0.0305289	0	0	92.022	0.0377787	0.029676	0	0	90.2412	0.0381745	0.0305729	0	0	87.1072	0.0425977	0.0319134	0
			SEM	1.52753	37.7693	0.0222617	0.0179316	0	2.00972e-14	38.2016	0.0238624	0.0192313	0	0	38.3714	0.0225724	0.0178384	0	2.00972e-14	39.2921	0.0226092	0.0176339	0	2.00972e-14	45.5408	0.0217709	0.0174233	0	0		31.0561	0.0220085	0.0176259	0	0	53.1289	0.0218115	0.0171334	0	0	52.1008	0.02204	0.0176513	0	0	50.2914	0.0245938	0.0184252	0
			CV	0.444664	0.0646239	0.36476	0.154118	#DIV/0!	1.51543e-14	0.061722	0.369205	0.154252	#DIV/0!	0	0.0657338	0.370302	0.153126	#DIV/0!	1.5694e-14	0.0686751	0.378419	0.153293	#DIV/0!	1.54502e-14	0.0807267	0.369562	0.154045	#DIV/0!	0		0.0534816	0.362827	0.152984	#DIV/0!	0	0.0921838	0.362413	0.151664	#DIV/0!	0	0.0896755	0.363276	0.153482	#DIV/0!	0	0.0823285	0.385547	0.151599	#DIV/0!
Kansas	Wichita	Sedgwick County	replicate 1	1022	90780.3	5.8644	13.6756	0	211.5	95784.5	6.1876	14.6844	0	215.8	89869.7	5.8055	13.3747	0	168.4	86434.9	5.5836	12.769	0	174.5	85099.4	5.4974	12.8229	0	196.6		84743.3	5.4744	12.6956	0	188.4	89713.1	5.7954	13.795	0	187.4	90335.9	5.8357	14.0771	0	192.9	92348.4	5.9657	14.4368	0
			replicate 2	1007	90703.7	5.9214	13.7364	0	211.5	95716.4	6.2486	14.7497	0	215.8	89804.3	5.8627	13.4335	0	168.4	86370.6	5.6385	12.825	0	174.5	85042.7	5.5518	12.8794	0	196.6		84683.2	5.5283	12.7515	0	188.4	89651.6	5.8527	13.8563	0	187.4	90276.8	5.8935	14.1399	0	192.9	92296.6	6.0254	14.5011	0
			replicate 3	1012	90715.9	5.8975	13.7127	0	211.5	95725.3	6.2232	14.7243	0	215.8	89811.1	5.8387	13.4107	0	168.4	86376	5.6154	12.8033	0	174.5	85046.8	5.529	12.8575	0	196.6		84686.7	5.5056	12.7298	0	188.4	89654.6	5.8285	13.8325	0	187.4	90278.8	5.8691	14.1155	0	192.9	92296.6	6.0003	14.4761	0
			Average	1013.67	90733.3	5.89443	13.7082	0	211.5	95742.1	6.2198	14.7195	0	215.8	89828.4	5.83563	13.4063	0	168.4	86393.8	5.6125	12.7991	0	174.5	85063	5.52607	12.8533	0	196.6	513176	84704.4	5.50277	12.7256	0	188.4	89673.1	5.82553	13.8279	0	187.4	90297.2	5.8661	14.1108	0	192.9	92313.9	5.99713	14.4713	0
			STDEV	7.63763	41.1577	0.0286235	0.0306451	0	0	37.0168	0.0306418	0.0329172	0	3.48093e-14	35.9568	0.028723	0.0296459	0	0	35.6671	0.0275647	0.0282353	0	0	31.6187	0.0273184	0.0284869	0	0		33.7338	0.0270615	0.028182	0	0	34.6735	0.028765	0.0309041	0	0	33.559	0.0290165	0.031659	0	0	29.9067	0.0299757	0.0324139	0
			SEM	4.40959	23.7624	0.0165258	0.017693	0	0	21.3717	0.0176911	0.0190048	0	2.00972e-14	20.7597	0.0165833	0.0171161	0	0	20.5924	0.0159145	0.0163016	0	0	18.2551	0.0157723	0.0164469	0	0		19.4762	0.0156239	0.0162709	0	0	20.0187	0.0166075	0.0178425	0	0	19.3753	0.0167527	0.0182783	0	0	17.2667	0.0173065	0.0187142	0
			CV	0.753465	0.0453612	0.485602	0.223553	#DIV/0!	0	0.038663	0.492649	0.223631	#DIV/0!	1.61304e-14	0.0400284	0.492201	0.221134	#DIV/0!	0	0.0412843	0.49113	0.220603	#DIV/0!	0	0.037171	0.494355	0.221632	#DIV/0!	0		0.0398253	0.491779	0.221458	#DIV/0!	0	0.0386665	0.493774	0.22349	#DIV/0!	0	0.037165	0.494648	0.22436	#DIV/0!	0	0.0323968	0.499834	0.223987	#DIV/0!
Kentucky	Louisville	Jefferson County	replicate 1	399	151164	24.7001	29.0727	0.8	333.2	153784	25.1282	30.0023	0.7	350.5	153145	25.0237	29.0822	0.8	309.2	147544	24.1085	27.7882	0.8	285	147746	24.1415	27.8942	0.7	278.8		142044	23.2098	25.6462	0.6	234.2	144552	23.6197	25.8165	0.7	232.2	142286	23.2494	25.1243	0.7	222.5	142570	23.2957	24.9555	0.5
			replicate 2	399	151307	24.8.003	29.0989	0.8	333.2	153985	25.2393	30.0417	0.7	350.5	153360	25.1369	29.126	0.8	309.2	147778	24.222	27.8342	0.8	285	147933	24.2473	27.9242	0.7	278.8		142253	23.3164	25.6774	0.7	234.2	144704	23.9173	25.2262	0.6	211	142406	23.3414	25.1368	0.7	222.5	142695	24.9669	24.9669	0.5
			replicate 3	400	151099	24.6772	29.0728	0.8	333.2	153681	25.099	29.9958	0.7	350.5	153681	25.099	29.9958	0.7	350.5	147448	24.081	27.7862	0.7	285	147663	24.1162	27.8918	0.7	278.8		141982	23.1884	25.651	0.7	234.2	144544	23.6068	25.8275	0.7	232.2	142288	23.2383	25.1311	0.7	222.5	142569	23.2842	24.9603	0.6
			Average	399.333	151190	24.6886	29.0815	0.8	333.2	153817	25.1555	30.0133	0.7	350.5	153395	25.0865	29.4013	0.766667	322.967	147590	24.1372	27.8029	0.766667	285	147781	24.1683	27.9034	0.7	278.8	769828	142093	23.2382	25.6582	0.666667	234.2	144600	23.7146	25.6234	0.666667	225.133	142327	23.2764	25.1307	0.7	222.5	142611	23.8489	24.9609	0.533333
			STDEV	0.57735	106.392	0.0161927	0.0150978	1.35974e-16	0	154.415	0.074027	0.0248375	1.35974e-16	0	269.92	0.0576205	0.515289	0.057735	23.8446	169.879	0.0747435	0.0271539	0.057735	0	138.158	0.0695473	0.0180533	1.35974e-16	0		141.872	0.0685633	0.0168	0.057735	3.48093e-14	90.0757	0.175662	0.344029	0.057735	12.2398	68.5374	0.0565933	0.00625806	1.35974e-16	0	72.4286	0.968205	0.00572364	0.057735
			SEM	0.333333	61.4253	0.00934889	0.00871671	7.85046e-17	0	89.1518	0.0427395	0.01434	7.85046e-17	0	155.839	0.0332672	0.297502	0.0333333	13.7667	98.0796	0.0431532	0.0156773	0.0333333	0	79.7655	0.0401531	0.0104231	7.85046e-17	0		81.91	0.039585	0.00969948	0.0333333	2.00972e-14	52.0052	0.101418	0.198625	0.0333333	7.06667	39.5701	0.0326742	0.00361309	7.85046e-17	0	41.8167	0.558993	0.00330454	0.0333333
			CV	0.144579	0.0703695	0.0655878	0.0519155	1.69967e-14	0	0.100389	0.294277	0.0827552	1.94249e-14	0	0.175964	0.229687	1.7526	7.53066	7.38298	0.115102	0.309661	0.0976658	7.53066	0	0.0934884	0.287762	0.0646991	1.94249e-14	0		0.0998444	0.295045	0.0654761	8.66025	1.48631e-14	0.0622929	0.740733	1.34264	8.66025	5.4367	0.0481549	0.243136	0.024902	1.94249e-14	0	0.0507874	4.05974	0.0229304	10.8253
Louisiana	New Orleans	Orleans Parish	replicate 1	265.46	74599.3	20.1947	34.0907	0	214.7	73797.7	19.777	35.2585	0	352.3	67361.1	18.2353	32.112	0	325	65612.2	17.7618	31.4747	0	316.5	66469.9	17.994	32.3878	0	313.5		62811.9	17.0038	31.1536	0	290.8	59750.1	265.46	29.8866	0	300.8	59782.6	16.1837	29.6322	0	289.9	58330.8	15.7907	29.0539	0
			replicate 2	272.92	74596.6	19.6669	33.7567	0	314.7	73724.6	19.437	34.9011	0	352.3	67253.9	17.7311	31.7679	0	325	65487.7	17.2654	31.1293	0	316.5	66396.2	17.5049	32.054	0	313.5		62687	16.527	30.8272	0	290.8	59721.2	15.7451	29.6039	0	300.8	59614.7	15.717	29.2922	0	289.9	58263.8	15.3609	28.746	0
			replicate 3	263.79	75639.4	20.5821	34.2192	0	314.7	74739.7	20.3373	35.3772	0	352.3	68270.8	18.5771	32.2389	0	325	66483	18.0906	31.5911	0	316.5	67416.6	18.3447	32.5217	0	313.5		63685.2	17.3293	31.2798	0	290.8	60575.9	16.4832	29.9969	0	300.8	60632.1	16.4985	29.7798	0	289.9	59131.3	16.0901	29.1792	0
			Average	267.39	74945.1	20.1479	34.0222	0	281.367	74087.3	19.8504	35.1789	0	352.3	67628.6	18.1812	32.0396	0	325	65861	17.7059	31.3984	0	316.5	66760.9	17.9479	32.3212	0	313.5	391493	63061.4	16.9534	31.0869	0	290.8	60015.7	99.2294	29.8291	0	300.8	60009.8	16.1331	29.5681	0	289.9	58575.3	15.7472	28.993	0
			STDEV	4.86137	601.283	0.459391	0.238738	0	57.735	566.147	0.45462	0.247822	0	0	558.738	0.42559	0.243704	0	0	542.281	0.415427	0.240177	0	0	569.047	0.421796	0.240865	0	0		543.853	0.403521	0.233563	0	0	485.334	143.96	0.202704	0	0	545.427	0.393203	0.250047	0	0	482.674	0.366538	0.222922	0
			SEM	2.80671	347.151	0.26523	0.137835	0	33.3333	326.865	0.262475	0.14308	0	0	322.588	0.245714	0.140702	0	0	313.086	0.239847	0.138666	0	0	328.54	0.243524	0.139063	0	0		313.994	0.232973	0.134848	0	0	280.208	83.1156	0.117031	0	0	314.902	0.227016	0.144364	0	0	278.672	0.211621	0.128704	0
			CV	1.81808	0.802298	2.2801	0.701712	#DIV/0!	20.5195	0.764162	2.29023	0.704463	#DIV/0!	0	0.826187	2.34083	0.760633	#DIV/0!	0	0.823373	2.34626	0.764934	#DIV/0!	0	0.852366	2.35012	0.745223	#DIV/0!	0		0.862419	2.38018	0.751324	#DIV/0!	0	0.808677	145.078	0.679552	#DIV/0!	0	0.908896	2.43725	0.845664	#DIV/0!	0	0.824023	2.32763	0.768881	#DIV/0!
Maine	Portland	Cumberland County	replicate 1	1076	32100.1	1.7871	5.6682	0	116.6	32598.9	1.8149	6.1281	0	124.7	32213.7	1.7934	5.6706	0	117.5	29210	1.6262	5.2374	0	111.6	29774.9	1.6577	5.3906	0	113.9		30549.4	1.7008	5.523	0	120.9	30700.4	1.7092	5.4487	0	113.1	29232.6	1.6275	5.1862	0	98.4	25905.9	1.4423	5.0605	0
			replicate 2	1071	32168.4	1.8002	5.6809	0	116.6	32661.6	1.8278	6.142	0	124.7	32285	1.8068	5.683	0	117.5	29289.7	1.6391	5.2489	0	111.6	29848.8	1.6704	5.4026	0	113.9		30629.8	1.7141	5.5353	0	120.9	30777.6	1.7224	5.4607	0	113.1	29324.3	1.6411	5.1978	0	98.4	25965.8	1.4531	5.0722	0
			replicate 3	1083	32272.3	1.7876	5.6564	0	116.6	32768.8	1.8151	6.116	0	124.7	32385.3	1.7939	5.6591	0	117.5	29377.2	1.6273	5.2267	0	111.6	29934.8	1.6582	5.3804	0	113.9		30718.7	1.7016	5.5112	0	120.9	30870.8	1.71	5.4369	0	113.1	29403.8	1.6287	5.1749	0	98.4	26038.8	1.4424	5.0496	0
			Average	1076.67	32180.3	1.79163	5.6685	0	116.6	32676.4	1.81927	6.1287	0	124.7	32294.7	1.79803	5.6709	0	117.5	29292.3	1.63087	5.23767	0	111.6	29852.8	1.6621	5.3912	0	113.9	292181	30632.6	1.7055	5.52317	0	120.9	30782.9	1.71387	5.44877	0	113.1	29320.2	1.63243	5.1863	0	98.4	25970.2	1.44593	5.06077	0
			STDEV	6.02771	86.7111	0.00742316	0.0122528	0	1.74047e-14	85.9158	0.00739076	0.0130104	0	0	86.2074	0.00759627	0.0119528	0	0	83.6303	0.00715146	0.0111024	0	1.74047e-14	80.0263	0.00719236	0.0111122	0	1.74047e-14		84.6856	0.00745855	0.0120509	0	1.74047e-14	85.3251	0.0074009	0.0119001	0	1.74047e-14	85.6724	0.0075295	0.0114503	0	1.74047e-14	66.5575	0.00620672	0.0113024	0
			SEM	3.4801	50.0627	0.00428576	0.00707413	0	1.00486e-14	49.6035	0.00426706	0.00751155	0	0	49.7719	0.00438571	0.00690097	0	0	48.284	0.0041289	0.00640997	0	1.00486e-14	46.2032	0.00415251	0.00641561	0	1.00486e-14		48.8932	0.0043062	0.00695757	0	1.00486e-14	49.2625	0.00427291	0.00687055	0	1.00486e-14	49.463	0.00434716	0.00661085	0	1.00486e-14	38.427	0.00358345	0.00652542	0
			CV	0.55985	0.269454	0.414324	0.216155	#DIV/0!	1.49268e-14	0.262929	0.406249	0.212286	#DIV/0!	0	0.26694	0.422477	0.210775	#DIV/0!	0	0.285503	0.438507	0.211972	#DIV/0!	1.55956e-14	0.268069	0.432727	0.206117	#DIV/0!	1.52807e-14		0.276455	0.437323	0.218188	#DIV/0!	1.43959e-14	0.277183	0.431825	0.218401	#DIV/0!	1.53887e-14	0.292196	0.461244	0.22078	#DIV/0!	1.76877e-14	0.256285	0.429253	0.223333	#DIV/0!
Maryland	Baltimore	None (Independent City)	replicate 1		n/a					n/a					n/a					n/a					n/a						n/a					n/a					n/a					n/a
			replicate 2
			replicate 3
			Average
			STDEV
			SEM
			CV
Massachusetts	Boston	Suffolk County	replicate 1	83.01	61712.1	45.3432	41.8096	0	225	63980.2	47.0097	43.3343	0	240.1	60462.7	44.4252	41.0718	0	233.5	56429.4	41.4617	37.5771	0	228.5	56550.3	41.5506	38.505	0	256		56638	41.615	38.9526	0	243.2	56123.8	41.2372	38.4661	0	248.4	58010.9	42.6237	41.9436	0	533.1	55524.3	40.7967	40.1828	0
			replicate 2	84.5	61411.1	44.6951	41.7216	0	225.5	63600.1	46.2883	43.2225	0	240.1	60159.8	43.7844	40.9903	0	233.5	56130.6	40.852	37.4835	0	228.5	56286.1	40.9651	38.4255	0	256		56450.1	41.0845	38.9841	0	243.2	55945.4	40.7172	38.4811	0	248.4	57455.8	41.8164	39.9722	0	251.3	54977.1	40.0124	38.5357	0
			replicate 3	84.17	61649.1	45.2637	41.8895	0	225.5	63821.5	46.8587	43.4391	0	240.1	60376.7	44.3294	41.1603	0	233.5	56348.3	41.3717	37.6641	0	228.5	56510.8	41.491	38.5955	0	256		56677.8	41.6137	39.1457	0	243.2	56143.8	41.2216	38.6446	0	248.4	57670.8	42.3427	40.1993	0	251.3	55259	40.572	38.7943	0
			Average	83.8933	61590.8	45.1007	41.8069	0	225.333	63800.6	46.7189	43.332	0	240.1	60333.1	44.1797	41.0741	0	233.5	56302.8	41.2285	37.5749	0	228.5	56449.1	41.3356	38.5087	0	256	800806	56588.6	41.4377	39.0275	0	243.2	56071	41.0587	38.5306	0	248.4	57712.5	42.2609	40.705	0	345.233	55253.5	40.4604	39.1709	0
			STDEV	0.782581	158.752	0.353473	0.0839826	0	0.288675	190.91	0.380477	0.108319	0	0	156.093	0.345646	0.085024	0	0	154.516	0.329121	0.0903201	0	0	142.508	0.322215	0.0850593	0	0		121.613	0.30591	0.103597	0	3.48093e-14	109.231	0.295822	0.0990114	0	0	279.89	0.409814	1.07862	0	162.697	273.642	0.403891	0.88579	0
			SEM	0.451823	91.6558	0.204078	0.0484874	0	0.166667	110.222	0.219668	0.0625379	0	0	90.1203	0.199559	0.0490886	0	0	89.2101	0.190018	0.0521463	0	0	82.2773	0.186031	0.049109	0	0		70.2131	0.176617	0.0598119	0	2.00972e-14	63.0648	0.170793	0.0571642	0	0	161.594	0.236606	0.622744	0	93.9333	157.987	0.233187	0.511411	0
			CV	0.932829	0.257754	0.783743	0.200882	#DIV/0!	0.12811	0.299229	0.814396	0.249974	#DIV/0!	0	0.258719	0.782365	0.207001	#DIV/0!	0	0.274438	0.798285	0.240373	#DIV/0!	0	0.252455	0.779509	0.220884	#DIV/0!	0		0.214906	0.73824	0.265447	#DIV/0!	1.43131e-14	0.194809	0.720485	0.256968	#DIV/0!	0	0.484972	0.969723	2.64985	#DIV/0!	47.1268	0.495248	0.998239	2.26135	#DIV/0!
Michigan	Detroit	Wayne County	replicate 1	646	268964	25.5863	23.5017	0.7	305.1	268791	25.57	24.5289	0.7	368	257283	24.4752	22.6305	0.7	319.3	253652	24.1298	22.7599	0.6	321.3	262110	24.9343	24.1004	0.7	353.4		260864	24.8158	24.4982	0.7	385.4	259525	24.6884	25.6034	0.7	559.4	263567	25.073	25.6642	0.8	478.3	272970	25.9674	25.7853	0.7
			replicate 2	649	268682	25.453	23.4936	0.7	305.1	268476	25.4335	24.5195	0.7	368	257040	24.3502	22.6224	0.7	319.3	253306	23.9964	22.7505	0.6	321.3	261730	24.7944	24.0865	0.6	353.4		260464	24.6745	24.4775	0.7	385.4	259183	24.5532	25.5807	0.7	559.4	263241	24.9376	25.6371	0.7	478.3	272526	25.8172	25.7682	0.6
			replicate 3	645	267701	25.5465	23.5516	0.8	305.1	267541	25.5311	24.5863	0.7	368	256139	24.4431	22.6805	0.8	319.3	252559	24.1014	22.819	0.7	321.3	260953	24.9025	24.1558	0.7	353.4		259671	24.7801	24.5475	0.7	385.4	258354	24.6544	25.6568	0.7	559.4	262376	25.0383	25.7135	0.7	478.3	271714	25.9294	25.842	0.6
			Average	646.667	268449	25.5286	23.5156	0.733333	305.1	268269	25.5115	24.5449	0.7	368	256821	24.4228	22.6445	0.733333	319.3	253172	24.0759	22.7765	0.633333	321.3	261598	24.8771	24.1142	0.666667	353.4	1757217	260333	24.7568	24.5077	0.7	385.4	259020	24.632	25.6136	0.7	559.4	263062	25.0163	25.6716	0.733333	478.3	272403	25.9047	25.7985	0.633333
			STDEV	2.08167	662.503	0.068429	0.0314102	0.057735	0	650.347	0.0703221	0.0361602	1.35974e-16	0	602.617	0.0649177	0.0314675	0.057735	0	558.95	0.0702699	0.0371336	0.057735	0	589.524	0.0733358	0.0366626	0.057735	6.96187e-14		606.92	0.0734751	0.0359606	1.35974e-16	6.96187e-14	602.32	0.0703284	0.0390684	1.35974e-16	0	615.589	0.0703299	0.0387338	0.057735	0	636.792	0.0780949	0.0386302	0.057735
			SEM	1.20185	382.497	0.0395075	0.0181347	0.0333333	0	375.478	0.0406005	0.0208771	7.85046e-17	0	347.921	0.0374802	0.0181678	0.0333333	0	322.71	0.0405703	0.0214391	0.0333333	0	340.362	0.0423405	0.0211671	0.0333333	4.01944e-14		350.406	0.0424209	0.0207619	7.85046e-17	4.01944e-14	347.749	0.0406041	0.0225562	7.85046e-17	0	355.41	0.040605	0.022363	0.0333333	0	367.652	0.0450881	0.0223031	0.0333333
			CV	0.321907	0.246789	0.268048	0.133572	7.87296	0	0.242423	0.275648	0.147323	1.94249e-14	0	0.234645	0.265807	0.138963	7.87296	0	0.220779	0.291868	0.163035	9.11606	0	0.225355	0.294793	0.152037	8.66025	1.96997e-14		0.233132	0.296788	0.146732	1.94249e-14	1.8064e-14	0.232537	0.285516	0.15253	1.94249e-14	0	0.234009	0.281136	0.150882	7.87296	0	0.233768	0.30147	0.149738	9.11606
Minnesota	Minneapolis	Hennepin County	replicate 1	606	165853	16.0772	23.3503	0.6	303.9	171774	16.6513	25.2345	0.6	324.2	168195	16.3043	24.0368	0.6	309.7	164105	15.9078	23.6746	0.5	333.3	156384	15.1594	22.9902	0.5	286.1		153126	14.8435	22.4508	0.5	283.9	159678	15.4787	22.4041	0.5	266.4	145018	14.0576	20.5028	0.5	253	151560	14.6918	21.9213	0
			replicate 2	609	166165	16.0592	23.3316	0.6	303.9	172100	16.6328	25.2123	0.6	324.2	168499	16.2849	24.0147	0.6	309.7	164386	15.8873	23.6513	0.5	333.3	156650	15.1397	22.9636	0.5	289.1		153387	14.8243	22.4263	0.5	283.9	159913	15.455	22.378	0.5	266.4	145237	14.0367	20.4747	0.5	253	151770	14.668	21.8868	0
			replicate 3	608	165886	16.0617	23.3463	0.6	303.9	171858	16.64	25.2303	0.6	324.2	168255	16.2911	24.0331	0.6	309.7	164158	15.8945	23.6695	0.5	333.3	156466	15.1497	22.9859	0.5	286.1		153176	14.8311	22.4453	0.5	283.9	159691	15.4619	22.4004	0.5	266.4	145104	14.0496	20.5	0.5	253	151669	14.6853	21.9168	0
			Average	607.667	165968	16.066	23.3427	0.6	303.9	171911	16.6414	25.2257	0.6	324.2	168317	16.2934	24.0282	0.6	309.7	164216	15.8965	23.6651	0.5	333.3	156500	15.1496	22.9799	0.5	287.1	1247847	153230	14.833	22.4408	0.5	283.9	159760	15.4652	22.3942	0.5	266.4	145120	14.048	20.4925	0.5	253	151666	14.6817	21.9083	0
			STDEV	1.52753	171.384	0.00975107	0.009847	0	0	168.795	0.00932541	0.0117932	0	0	161.147	0.00990825	0.0118368	0	0	149.306	0.0104002	0.0122484	0	0	136.19	0.00985038	0.014279	0	1.73205		138.378	0.00973516	0.012855	0	0	131.912	0.0121897	0.0141224	0	0	110.352	0.0105453	0.0154787	0	0	104.631	0.0123016	0.018755	0
			SEM	0.881917	98.9485	0.00562978	0.00568517	0	0	97.454	0.00538403	0.00680882	0	0	93.038	0.00572053	0.00683398	0	0	86.202	0.00600454	0.00707162	0	0	78.6295	0.00568712	0.00824399	0	1		79.8927	0.0056206	0.00742181	0	0	76.1592	0.00703776	0.00815359	0	0	63.7115	0.00608833	0.00893663	0	0	60.4086	0.00710235	0.0108282	0
			CV	0.251376	0.103263	0.0606937	0.0421844	0	0	0.0981878	0.0560375	0.0467508	0	0	0.0957402	0.0608113	0.0492621	0	0	0.0909204	0.0654241	0.0517572	0	0	0.0870225	0.0650207	0.0621369	0	0.603292		0.0903078	0.0656319	0.0572839	0	0	0.0825683	0.0788205	0.063063	0	0	0.0760416	0.0750664	0.0755335	0	0	0.0689875	0.0837888	0.0856068	#DIV/0!
Mississippi	Jackson	Hinds County	replicate 1	883	62010.8	4.9423	13.6974	0	199.9	60659.4	4.8346	13.6367	0	183.9	58149.6	4.6345	12.8558	0	170.6	56726	4.5211	12.6904	0	172.9	57632.5	4.5933	13.0975	0	175		55038.5	4.3866	12.4261	0	179.7	53527.9	4.2662	12.0442	0	186.5	50718.4	4.0423	11.5213	0	185.7	46797.5	3.7298	11.0757	0
			replicate 2	886	61469.3	4.8727	13.6412	0	199.9	60118.9	4.7657	13.5799	0	183.9	57656.7	4.5705	12.8048	0	170.6	56230.5	4.4574	12.6407	0	172.9	57087.8	4.5254	13.0417	0	175		54523.7	4.3221	12.3743	0	179.7	53024.8	4.2033	11.9959	0	186.5	50223.7	3.9813	11.4733	0	185.7	46326.1	3.6723	11.0299	0
			replicate 3	888	61472	4.871	13.6013	0	199.9	60143.9	4.7658	13.5454	0	183.9	57667	4.5695	12.7652	0	170.6	56234	4.4559	12.6021	0	172.9	57080.1	4.523	12.9904	0	175		54544.1	4.322	12.3334	0	179.7	53071.3	4.2053	11.9652	0	186.5	50234.1	3.9805	11.4216	0	185.7	46329.4	3.6711	10.9753	0
			Average	885.667	61650.7	4.89533	13.6466	0	199.9	60307.4	4.7887	13.5873	0	183.9	57824.4	4.5915	12.8086	0	170.6	56396.8	4.47813	12.6444	0	172.9	57266.8	4.54723	13.0432	0	175	239929	54702.1	4.34357	12.3779	0	179.7	53208	4.22493	12.0018	0	186.5	50392.1	4.00137	11.4721	0	185.7	46484.3	3.69107	11.027	0
			STDEV	2.51661	311.859	0.0406832	0.0482798	0	0	305.097	0.0397506	0.0461017	0	0	281.65	0.0372424	0.0454194	0	0	285.072	0.0372178	0.0442661	0	0	316.729	0.0399129	0.0535658	0	0		291.509	0.037268	0.0464567	0	3.48093e-14	278.015	0.035752	0.0398254	0	0	282.661	0.0354516	0.0498614	0	3.48093e-14	271.215	0.0335494	0.0502642	0
			SEM	1.45297	180.052	0.0234885	0.0278744	0	0	176.148	0.02295	0.0266168	0	0	162.611	0.0215019	0.0262229	0	0	164.586	0.0214877	0.0255571	0	0	182.864	0.0230438	0.0309262	0	0		168.303	0.0215167	0.0268218	0	2.00972e-14	160.512	0.0206414	0.0229932	0	0	163.194	0.020468	0.0287875	0	2.00972e-14	156.586	0.0193698	0.0290201	0
			CV	0.284149	0.505848	0.831061	0.353786	#DIV/0!	0	0.505903	0.830092	0.339299	#DIV/0!	0	0.487077	0.811117	0.354601	#DIV/0!	0	0.505475	0.8311	0.350085	#DIV/0!	0	0.553076	0.877741	0.41068	#DIV/0!	0		0.532904	0.858004	0.375319	#DIV/0!	1.93708e-14	0.522507	0.846214	0.33183	#DIV/0!	0	0.560923	0.885986	0.434633	#DIV/0!	1.87449e-14	0.583455	0.908936	0.45583	#DIV/0!
Missouri	Kansas City	Jackson County	replicate 1	616	153518	16.1174	25.66	0.5	266.2	159395	16.7344	26.6574	0.5	279.1	151975	15.9553	25.9299	0	269.8	147532	15.4889	25.0098	0	259	147514	15.487	25.3081	0	279.5		145635	15.2897	24.9773	0	308.3	149177	15.6616	25.5614	0	297.6	150056	15.7539	25.9364	0	294.2	149356	15.6804	25.5364	0
			replicate 2	618	153949	16.0799	25.6176	0.5	266.2	159836	16.6947	26.6129	0.5	279.1	152387	15.9168	25.8828	0	269.8	147933	15.4516	24.966	0	259	147932	15.4515	25.266	0	279.5		146044	15.2543	24.9335	0	308.3	149585	15.6241	25.5155	0	297.6	150455	15.7149	25.8878	0	294.2	149793	15.6459	25.4942	0
			replicate 3	617	153860	16.0756	25.6195	0.5	266.2	159750	16.691	26.6159	0.5	279.1	152300	15.9127	25.8867	0	269.8	147850	15.4477	24.9695	0	259	147839	15.4465	25.2687	0	279.5		145958	15.2501	24.9366	0	308.3	149491	15.6191	25.5182	0	297.6	150365	15.7105	25.8915	0	294.2	149684	15.6394	25.4962	0
			Average	617	153776	16.091	25.6324	0.5	266.2	159660	16.7067	26.6287	0.5	279.1	152221	15.9283	25.8998	0	269.8	147772	15.4627	24.9818	0	259	147762	15.4617	25.2809	0	279.5	698072	145879	15.2647	24.9491	0	308.3	149418	15.6349	25.5317	0	297.6	150292	15.7264	25.9052	0	294.2	149611	15.6552	25.5089	0
			STDEV	1	227.238	0.0229927	0.02395	0	0	233.397	0.0240601	0.0248713	0	0	217.569	0.0235011	0.0261402	0	0	211.706	0.0227447	0.0243406	0	0	219.832	0.0220813	0.0235657	0	0		216.132	0.0217522	0.0244422	0	0	213.667	0.0232289	0.0257564	0	0	209.351	0.0238884	0.0270545	0	0	227.798	0.022036	0.0238078	0
			SEM	0.57735	131.196	0.0132748	0.0138275	0	0	134.752	0.0138911	0.0143595	0	0	125.614	0.0135684	0.0150921	0	0	122.229	0.0131317	0.014053	0	0	126.92	0.0127486	0.0136057	0	0		124.784	0.0125587	0.0141117	0	0	123.361	0.0134112	0.0148704	0	0	120.869	0.0137919	0.0156199	0	0	131.519	0.0127225	0.0137455	0
			CV	0.162075	0.147772	0.142892	0.0934366	0	0	0.146183	0.144015	0.0934004	0	0	0.14293	0.147544	0.100928	#DIV/0!	0	0.143266	0.147094	0.0974333	#DIV/0!	0	0.148775	0.142813	0.0932154	#DIV/0!	0		0.148158	0.1425	0.0979683	#DIV/0!	0	0.143	0.148571	0.10088	#DIV/0!	0	0.139296	0.151899	0.104436	#DIV/0!	0	0.15226	0.140758	0.0933314	#DIV/0!
Montana	Billings	Yellowstone County	replicate 1	2649	32332.2	0.7055	4.857	0	157.5	32097.6	0.7004	5.119	0	170.7	32993.7	0.7199	5.2081	0	158.6	31232.2	0.6815	5.0268	0	159.3	31637.3	0.6903	5.1132	0	154.8		33407	0.7289	5.1596	0	164.6	33531.2	0.7317	5.2772	0	156.3	36399.4	0.7942	5.5746	0	166.8	33239.7	0.7253	5.4708	0
			replicate 2	2656	32287.1	0.7026	4.8505	0	157.5	32066.9	0.6978	5.1123	0	170.7	32955.4	0.7171	5.2012	0	158.6	31199	0.6789	5.0201	0	159.3	31606.5	0.6878	5.1064	0	154.8		33369.9	0.7262	5.1527	0	164.6	33497	0.7289	5.2702	0	156.3	36363.1	0.7913	5.5672	0	166.8	33231.9	0.7232	5.4635	0
			replicate 3	2658	32290.2	0.7014	4.8461	0	157.5	32068.5	0.6965	5.1076	0	170.7	32959.8	0.7159	5.1965	0	158.6	31204.3	0.6778	5.1055	0	159.3	31610	0.6866	5.1017	0	154.8		33373.5	0.7249	5.148	0	164.6	33498.9	0.7276	5.2654	0	156.3	36366.7	0.7899	5.5621	0	166.8	33233.4	0.7218	5.4585	0
			Average	2654.33	32303.2	0.703167	4.8512	0	157.5	32077.7	0.698233	5.11297	0	170.7	32969.6	0.717633	5.20193	0	158.6	31211.8	0.6794	5.0508	0	159.3	31617.9	0.688233	5.1071	0	154.8	159266	33383.5	0.726667	5.15343	0	164.6	33509	0.7294	5.27093	0	156.3	36376.4	0.7918	5.56797	0	166.8	33235	0.723433	5.46427	0
			STDEV	4.72582	25.1913	0.00210792	0.00548361	0	0	17.2813	0.00198578	0.00572917	0	3.48093e-14	20.9581	0.00205264	0.00583467	0	0	17.836	0.0019	0.0474899	0	0	16.8631	0.00188768	0.00578187	0	0		20.4598	0.00204042	0.00583467	0	0	19.2204	0.00209523	0.00593408	0	0	19.9997	0.00219317	0.00628517	0	0	4.13884	0.00176163	0.00618574	0
			SEM	2.72845	14.5442	0.00121701	0.00316596	0	0	9.97736	0.00114649	0.00330774	0	2.00972e-14	12.1002	0.00118509	0.00336865	0	0	10.2976	0.00109697	0.0274183	0	0	9.7359	0.00108985	0.00333816	0	0		11.8125	0.00117804	0.00336865	0	0	11.0969	0.00120968	0.00342604	0	0	11.5469	0.00126623	0.00362874	0	0	2.38956	0.00101708	0.00357134	0
			CV	0.178042	0.0779841	0.299776	0.113036	#DIV/0!	0	0.0538733	0.284401	0.112052	#DIV/0!	2.03921e-14	0.063568	0.286029	0.112163	#DIV/0!	0	0.057145	0.279659	0.940245	#DIV/0!	0	0.0533339	0.274279	0.113212	#DIV/0!	0		0.0612872	0.280792	0.113219	#DIV/0!	0	0.0573588	0.287254	0.112581	#DIV/0!	0	0.05498	0.276986	0.112881	#DIV/0!	0	0.0124533	0.243509	0.113203	#DIV/0!
Nebraska	Omaha	Douglas County	replicate 1	341.64	118210	21.5122	28.7028	0.6	372.7	126459	23.0135	30.7111	0.5	362.7	123933	22.5537	29.4716	0.6	298	121552	22.1206	28.4724	0.5	256.4	120125	21.8608	28.4279	0.5	253.6		119562	21.7582	28.3769	0.5	274.9	121105	22.0391	28.2885	0.5	271.1	119424	21.7333	28.1999	0.5	273	118558	21.5756	27.3567	0
			replicate 2	342.89	118561	21.4318	28.7079	0.6	372.7	126740	22.9104	30.7038	0.5	362.7	124192	22.4498	29.4575	0.6	298	121836	22.0238	28.4747	0.5	256.4	120365	342.89	28.4213	0.5	253.6		119817	21.6589	28.3679	0.5	274.9	151355	21.937	28.2775	0.5	271.1	119658	21.6302	28.188	0.5	273	118781	21.4717	27.3558	0
			replicate 3	344.9	120598	21.6825	28.6658	0.6	372.7	128887	23.1728	30.6595	0.5	362.7	126252	22.699	29.4005	0.6	298	123846	22.2665	28.4085	0.5	256.4	122409	22.0081	28.3595	0.5	253.6		121809	21.9002	28.2901	0.5	274.9	123389	22.1842	28.2008	0.5	271.1	121669	21.8751	28.1103	0.5	273	120883	21.7337	27.2911	0
			Average	343.143	119123	21.5422	28.6922	0.6	372.7	127362	23.0322	30.6915	0.5	362.7	124792	22.5675	29.4432	0.6	298	122411	22.137	28.4519	0.5	256.4	120966	128.92	28.4029	0.5	253.6	560733	120396	21.7724	28.345	0.5	274.9	131950	22.0534	28.2556	0.5	271.1	120251	21.7462	28.1661	0.5	273	119407	21.5937	27.3345	0
			STDEV	1.6447	1289.59	0.128008	0.0229761	0	0	1328.05	0.132199	0.0279235	0	0	1270.61	0.125172	0.0376453	0	0	1250.55	0.122175	0.0375742	0	0	1255.09	185.304	0.0377301	0	0		1230.42	0.121278	0.0477285	0	0	16844.6	0.124222	0.0477758	0	0	1234.09	0.122959	0.0486605	0	0	1282.63	0.131931	0.0376171	0
			SEM	0.949567	744.547	0.0739056	0.0132653	0	0	766.749	0.0763253	0.0161217	0	0	733.585	0.072268	0.0217345	0	0	722.003	0.0705378	0.0216935	0	0	724.628	106.985	0.0217835	0	0		710.382	0.0700199	0.0275561	0	0	9725.22	0.0717195	0.0275834	0	0	712.504	0.0709902	0.0280941	0	0	740.528	0.0761704	0.0217182	0
			CV	0.479304	1.08257	0.594222	0.0800781	0	0	1.04273	0.573975	0.0909814	0	0	1.01818	0.554655	0.127857	0	0	1.02159	0.551905	0.132062	0	0	1.03755	143.736	0.132839	0	0		1.02198	0.557026	0.168385	0	0	12.7659	0.563276	0.169084	0	0	1.02627	0.565426	0.172763	0	0	1.07417	0.610971	0.137617	#DIV/0!
Nevada	Las Vegas	Clark County	replicate 1	8097	451975	3.7458	24.8493	0	1573.1	456867	3.7864	25.52	0	1713.9	449366	3.7242	24.6383	0	1741	441170	3.6563	23.9146	0	1675.9	435067	3.6057	23.0755	0	1603.2		437317	3.6243	23.2405	0	1670	443610	3.6765	22.2536	0	1480.7	450767	3.7358	22.7113	0	1533.6	458537	3.8002	21.9912	0
			replicate 2	8123	450507	3.7166	24.7076	0	1573.1	454716	3.7514	25.2925	0	1713.9	447419	3.6911	24.4382	0	1741	439238	3.6237	23.7096	0	1675.9	433257	3.5743	22.8814	0	1603.2		435780	3.5951	23.0899	0	1670	442100	3.6473	22.1019	0	1480.7	449719	3.7101	22.6117	0	1533.6	457579	3.775	21.904	0
			replicate 3	8135	45615	3.7309	24.7027	0	1573.1	456919	3.7664	25.2883	0	1713.9	449531	3.7055	24.4336	0	1741	441231	3.6371	23.704	0	1675.9	435151	3.587	22.876	0	1603.2		437647	3.6075	23.0841	0	1670	443996	3.6599	22.0965	0	1480.7	451585	3.7224	22.6062	0	1533.6	459501	3.7877	21.8992	0
			Average	8118.33	316032	3.7311	24.7532	0	1573.1	456167	3.76807	25.3669	0	1713.9	448772	3.70693	24.5034	0	1741	440546	3.63903	23.7761	0	1675.9	434492	3.589	22.9443	0	1603.2	2181635	436915	3.60897	23.1382	0	1670	443235	3.66123	22.1507	0	1480.7	450690	3.72277	22.6431	0	1533.6	458539	3.78763	21.9315	0
			STDEV	19.4251	234190	0.014601	0.0832611	0	2.78475e-13	1256.9	0.0175594	0.132576	0	2.78475e-13	1174.71	0.0165965	0.116878	0	0	1133.55	0.0163858	0.120006	0	2.78475e-13	1070.03	0.0157953	0.113655	0	0		996.309	0.0146551	0.0886707	0	0	1001.69	0.0146456	0.0891838	0	0	935.428	0.0128539	0.0591558	0	2.78475e-13	961.102	0.0126001	0.0517862	0
			SEM	11.2151	135209	0.00842991	0.0480708	0	1.60777e-13	725.67	0.0101379	0.0765429	0	1.60777e-13	678.22	0.00958199	0.0674797	0	0	654.456	0.00946033	0.0692855	0	1.60777e-13	617.783	0.00911939	0.0656185	0	0		575.22	0.00846115	0.0511941	0	0	578.326	0.00845564	0.0514903	0	0	540.07	0.00742122	0.0341536	0	1.60777e-13	554.892	0.00727469	0.0298988	0
			CV	0.239274	74.103	0.391333	0.336365	#DIV/0!	1.77023e-14	0.275534	0.466006	0.522634	#DIV/0!	1.6248e-14	0.261762	0.447715	0.476989	#DIV/0!	0	0.257306	0.450278	0.504735	#DIV/0!	1.66164e-14	0.246272	0.440102	0.49535	#DIV/0!	0		0.228033	0.406076	0.383223	#DIV/0!	0	0.225995	0.400018	0.402623	#DIV/0!	0	0.207554	0.345279	0.261253	#DIV/0!	1.81582e-14	0.209601	0.332665	0.236128	#DIV/0!
New Hampshire	Manchester	Hillsborough County	replicate 1	899	35261.6	2.3884	7.1175	0	124.2	37281.9	2.5252	7.7347	0	127.2	36389.1	2.4647	7.1834	0	111.9	32655	2.2118	6.6704	0	101.8	33018.8	2.2364	6.7102	0	109.7		32343.9	2.1907	6.4664	0	114	32924	2.23	6.706	0	120.3	32009.3	2.1681	6.5747	0	129.2	29021.3	1.9657	6.3165	0
			replicate 2	894	35551.4	2.4206	7.191	0	124.2	37583.3	2.559	7.8079	0	127.2	36660.2	2.4961	7.2483	0	111.9	32941.8	2.2429	6.7425	0	101.8	33315.1	2.2683	6.7792	0	109.7		32616.5	2.2208	6.5328	0	114	33204.5	2.2608	6.7769	0	120.3	32269	2.1971	6.6353	0	129.2	29277.4	1.9934	6.3746	0
			replicate 3	894	35472.8	2.4182	7.1936	0	124.2	37500.8	2.5565	7.8094	0	127.2	36584.7	2.494	7.2501	0	111.9	32855.6	2.2398	6.7433	0	101.8	33242.1	2.2661	6.7817	0	109.7		32559.9	2.2196	6.5373	0	114	33137.1	2.259	6.7797	0	120.3	32220.4	2.1965	6.6424	0	129.2	29206.6	1.991	6.3771	0
			Average	895.667	35428.6	2.40907	7.16737	0	124.2	37455.3	2.5469	7.784	0	127.2	36544.7	2.48493	7.22727	0	111.9	32817.5	2.2315	6.71873	0	101.8	33192	2.25693	6.75703	0	109.7	413204	32506.8	2.21037	6.51217	0	114	33088.5	2.24993	6.7542	0	120.3	32166.2	2.18723	6.61747	0	129.2	29168.4	1.98337	6.35607	0
			STDEV	2.88675	149.871	0.017938	0.0432054	0	0	155.759	0.0188343	0.0427016	0	0	139.914	0.017554	0.0380003	0	1.74047e-14	147.154	0.017131	0.0418598	0	0	154.373	0.0178164	0.0405781	0	0		143.858	0.0170424	0.0396989	0	0	146.421	0.0172862	0.0417659	0	0	138.064	0.0165727	0.0372068	0	0	132.247	0.0153468	0.0342885	0
			SEM	1.66667	86.5279	0.0103565	0.0249446	0	0	89.9276	0.010874	0.0246538	0	0	80.7791	0.0101348	0.0219395	0	1.00486e-14	84.9592	0.00989057	0.0241678	0	0	89.1271	0.0102863	0.0234278	0	0		83.0563	0.00983943	0.0229202	0	0	84.5362	0.0099802	0.0241136	0	0	79.711	0.00956823	0.0214813	0	0	76.353	0.00886046	0.0197965	0
			CV	0.322302	0.423022	0.744605	0.602807	#DIV/0!	0	0.415853	0.739498	0.548582	#DIV/0!	0	0.382856	0.706418	0.525791	#DIV/0!	1.55538e-14	0.4484	0.767688	0.623031	#DIV/0!	0	0.46509	0.789406	0.600532	#DIV/0!	0		0.442547	0.771021	0.609611	#DIV/0!	0	0.442513	0.768299	0.618369	#DIV/0!	0	0.429219	0.7577	0.562251	#DIV/0!	0	0.453392	0.773774	0.539461	#DIV/0!
New Jersey	Newark	Essex County	replicate 1	128.82	72401.4	35.3695	35.6284	1.9	308.5	75982.4	37.1189	37.829	1.8	342.5	75438.2	36.8531	38.3479	2.1	347.2	75220.9	36.7469	38.6068	2	338.2	74684.2	36.4847	38.4215	1.9	337.3		75167.9	36.721	38.1152	2.1	311.3	73976.3	36.1389	36.5339	2.1	267.3	74064.2	36.1818	37.36	2.1	304.1	74184.8	36.2407	37.2893	2.1
			replicate 2	129.42	72474.9	35.2676	35.5615	1.9	308.5	76042.1	37.0035	37.7881	1.8	342.5	75476.5	36.7282	38.3011	2.1	347.2	75260.5	36.6231	38.5567	2	338.2	74747.6	36.3735	38.3779	1.9	337.3		75198.9	36.5931	38.0653	2.1	311.3	74005.7	36.0125	36.4909	2.1	267.3	74094.2	36.0556	37.2963	2.1	304.1	74275.1	36.1436	37.2362	2.1
			replicate 3	128.95	72207.1	35.2402	35.3185	1.9	308.5	75697.6	36.9437	37.4267	1.8	342.5	75140.2	36.6716	37.8859	2.1	347.2	74950.6	36.5791	38.1888	2	338.2	74451.4	36.3355	38.0584	1.9	337.3		74965.3	36.5863	37.8328	2.1	311.3	73782	36.0088	36.2845	2.1	267.3	73841.7	36.0379	37.0585	2.1	304.1	74034.2	36.1319	37.0435	2.1
			Average	129.063	72361.1	35.2924	35.5028	1.9	308.5	75907.4	37.022	37.6813	1.8	342.5	75351.6	36.751	38.1783	2.1	347.2	75144	36.6497	38.4508	2	338.2	74627.7	36.3979	38.2859	1.9	337.3	796349	75110.7	36.6335	38.0044	2.1	311.3	73921.3	36.0534	36.4364	2.1	267.3	74000	36.0918	37.2383	2.1	304.1	74164.7	36.1721	37.1897	2.1
			STDEV	0.315647	138.366	0.0681333	0.163076	2.71948e-16	0	184.099	0.0890583	0.221408	0	0	184.105	0.0928671	0.254305	0	0	168.656	0.0870051	0.228249	0	0	155.965	0.077535	0.198252	2.71948e-16	0		126.87	0.0758823	0.150718	0	0	121.558	0.0740683	0.133323	0	0	137.939	0.0784718	0.158907	0	0	121.701	0.0597254	0.129338	0
			SEM	0.182239	79.8859	0.0393368	0.094152	1.57009e-16	0	106.29	0.0514178	0.12783	0	0	106.293	0.0536169	0.146823	0	0	97.3734	0.0502324	0.131779	0	0	90.0462	0.0447649	0.114461	1.57009e-16	0		73.2487	0.0438107	0.0870172	0	0	70.1817	0.0427633	0.0769741	0	0	79.6389	0.0453057	0.0917451	0	0	70.2643	0.0344825	0.0746736	0
			CV	0.244568	0.191216	0.193053	0.459333	1.43131e-14	0	0.242532	0.240555	0.58758	0	0	0.244328	0.252693	0.666097	0	0	0.224443	0.237396	0.593612	0	0	0.20899	0.213021	0.517819	1.43131e-14	0		0.168911	0.207139	0.396581	0	0	0.164443	0.20544	0.365906	0	0	0.186404	0.217423	0.426731	0	0	0.164096	0.165115	0.34778	0
New Mexico	Albuquerque	Bernalillo County	replicate 1	1161	99321.6	5.8294	16.5957	0	220.1	98483.5	5.7802	16.5244	0	219.8	94793.9	5.5637	16.0388	0	224.6	92252.2	5.4145	15.3954	0	208.1	91712.8	5.3828	15.2313	0	214.7		91879.5	5.3926	15.2562	0	242.7	90109.1	5.2887	15.0993	0	240.6	91314.1	5.3594	15.3558	0	234.6	93661	5.4972	15.8826	0
			replicate 2	1177	99399.1	5.7403	16.4733	0	220.1	98561.5	5.6919	16.4029	0	219.8	94862.7	5.4783	15.9204	0	224.6	92327.1	5.3319	15.2832	0	208.1	91786.4	5.3007	15.1208	0	214.7		91955.9	5.3105	15.1454	0	242.7	90179.1	5.2078	14.989	0	240.6	91394.1	5.278	15.2439	0	234.6	93743.9	5.4137	15.7668	0
			replicate 3	1161	99329.7	5.8118	16.5738	0	220.1	98489.4	5.7626	16.5026	0	219.8	94796.7	5.5466	16.0173	0	224.6	92253.2	5.3978	15.3748	0	208.1	91718.6	5.3665	15.2111	0	214.7		91886.8	5.3763	15.236	0	242.7	90115.7	5.2727	15.0793	0	240.6	91328	5.3436	15.3359	0	234.6	93676.1	5.481	15.8616	0
			Average	1166.33	99350.1	5.79383	16.5476	0	220.1	98511.5	5.7449	16.4766	0	219.8	94817.8	5.52953	15.9922	0	224.6	92277.5	5.3814	15.3511	0	208.1	91739.3	5.35	15.1877	0	214.7	678203	91907.4	5.3598	15.2125	0	242.7	90134.6	5.2564	15.0559	0	240.6	91345.4	5.327	15.3119	0	234.6	93693.7	5.46397	15.837	0
			STDEV	9.2376	42.5993	0.047189	0.0652707	0	0	43.4304	0.0467353	0.0647786	0	3.48093e-14	38.9386	0.0451857	0.0630746	0	0	42.9578	0.0436739	0.0597268	0	0	40.9216	0.043466	0.0588393	0	3.48093e-14		42.1605	0.043466	0.0590099	0	3.48093e-14	38.6504	0.0428424	0.0587653	0	0	42.7442	0.0431643	0.0596959	0	0	44.1536	0.0442794	0.0616951	0
			SEM	5.33333	24.5947	0.0272446	0.0376841	0	0	25.0746	0.0269826	0.0373999	0	2.00972e-14	22.4812	0.0260879	0.0364161	0	0	24.8017	0.0252151	0.0344833	0	0	23.6261	0.0250951	0.0339709	0	2.00972e-14		24.3414	0.0250951	0.0340694	0	2.00972e-14	22.3148	0.0247351	0.0339282	0	0	24.6784	0.0249209	0.0344655	0	0	25.4921	0.0255647	0.0356197	0
			CV	0.792021	0.042878	0.81447	0.394442	#DIV/0!	0	0.0440867	0.81351	0.393154	#DIV/0!	1.58368e-14	0.0410668	0.817169	0.394409	#DIV/0!	0	0.0465528	0.811571	0.389071	#DIV/0!	0	0.0446064	0.812448	0.387413	#DIV/0!	1.6213e-14		0.0458728	0.810962	0.387903	#DIV/0!	1.43425e-14	0.0428807	0.815052	0.390315	#DIV/0!	0	0.0467941	0.810294	0.389867	#DIV/0!	0	0.0471255	0.810389	0.389563	#DIV/0!
New York	New York City	Bronx County, Kings County, New York County, Queens County, Richmond County	replicate 1		n/a					n/a					n/a					n/a					n/a						n/a					n/a					n/a					n/a
			replicate 2
			replicate 3
			Average
			STDEV
			SEM
			CV
North Carolina	Charlotte	Mecklenburg County	replicate 1	547	173748	21.589	22.7196	0.9	231.1	175339	21.7867	23.2453	0.9	235.4	173300	21.5333	22.4453	0.9	214.3	169454	21.0555	21.7307	0.9	224.7	170090	21.1344	21.7997	0.9	217.3		167658	20.8322	21.3694	0.9	238	168776	20.9712	21.2255	1	227.7	165745	20.5945	21.0808	1	230.5	165551	20.5705	21.5258	0.9
			replicate 2	547	173655	21.5373	22.7087	0.9	231.1	175247	21.7347	23.2365	0.9	235.4	173185	21.479	22.4314	0.9	214.3	169383	21.0075	21.7241	0.9	224.7	170022	21.0867	21.7959	0.9	217.3		167634	20.7905	21.3703	0.9	238	168764	20.9307	21.2224	1	227.7	165676	20.5477	21.0636	1	230.5	165503	20.5263	21.511	0.9
			replicate 3	548	174087	21.5454	22.6799	0.9	231.1	175673	21.7418	23.2077	0.9	235.4	173610	21.4864	22.408	0.9	214.3	169789	21.0134	21.7003	0.9	224.7	170432	21.093	21.7706	0.9	217.3		168054	20.7987	21.3469	0.9	238	169201	20.9407	21.2046	1	227.7	166111	20.5583	21.0472	1	230.5	165938	20.5369	21.4956	0.9
			Average	547.333	173830	21.5572	22.7027	0.9	231.1	175420	21.7544	23.2298	0.9	235.4	173365	21.4996	22.4282	0.9	214.3	169542	21.0255	21.7184	0.9	224.7	170181	21.1047	21.7887	0.9	217.3	1078128	167782	20.8071	21.3622	0.9	238	168914	20.9475	21.2175	1	227.7	165844	20.5668	21.0639	1	230.5	165664	20.5446	21.5108	0.9
			STDEV	0.57735	227.092	0.0278073	0.0205115	0	0	224.413	0.028197	0.0196666	0	0	219.952	0.0294473	0.0188506	0	3.48093e-14	216.509	0.0261764	0.0159904	0	3.48093e-14	219.715	0.0259131	0.0158184	0	3.48093e-14		235.854	0.0220922	0.0132578	0	0	248.536	0.021097	0.0112787	0	3.48093e-14	233.801	0.0245392	0.0168016	0	0	238.387	0.0230758	0.015101	0
			SEM	0.333333	131.111	0.0160545	0.0118423	0	0	129.565	0.0162795	0.0113545	0	0	126.99	0.0170014	0.0108834	0	2.00972e-14	125.001	0.0151129	0.00923207	0	2.00972e-14	126.852	0.0149609	0.00913279	0	2.00972e-14		136.171	0.0127549	0.00765441	0	0	143.493	0.0121804	0.00651178	0	2.00972e-14	134.985	0.0141677	0.0097004	0	0	137.633	0.0133228	0.00871856	0
			CV	0.105484	0.13064	0.128993	0.0903483	0	0	0.127929	0.129615	0.0846608	0	0	0.126872	0.136967	0.0840483	0	1.62433e-14	0.127702	0.124498	0.0736262	0	1.54915e-14	0.129106	0.122784	0.0725992	0	1.6019e-14		0.140572	0.106176	0.0620621	0	0	0.147138	0.100714	0.0531577	0	1.52874e-14	0.140977	0.119315	0.079765	0	0	0.143898	0.112321	0.0702019	0
North Dakota	Fargo	Cass County	replicate 1	1768	53374.5	1.7095	9.5925	0	180.9	52661.7	1.6866	9.6866	0	171.5	53020.8	1.6981	9.5161	0	166.2	53711.6	1.7203	9.5348	0	170.4	50369.4	1.6132	9.2576	0	166.8		53230.2	1.7048	9.5676	0	185.4	53712	1.768	9.836	0	239.4	52265.9	1.674	9.4344	0	221.6	51308.7	1.6433	9.5443	0
			replicate 2	1778	53195	1.6998	9.5621	0	180.9	52479.6	1.677	9.5806	0	171.5	52822.1	1.6879	9.4847	0	166.2	53525.4	1.7104	9.5055	0	170.4	50178.5	1.6035	9.2301	0	166.8		53043.5	1.695	9.5401	0	185.4	53527.9	1.7105	9.8095	0	239.4	52066.5	1.6638	9.4077	0	221.6	51106.2	1.6331	9.5187	0
			replicate 3	1772	53179.2	1.7043	9.5618	0	180.9	52454.4	1.6811	9.5813	0	171.5	52838.5	1.6934	9.4879	0	166.2	53534.1	1.7157	9.5087	0	170.4	50190.9	1.6085	9.2336	0	166.8		53057	1.7004	9.5448	0	185.4	53529.2	1.7155	9.8136	0	239.4	52091.7	1.6694	9.4139	0	221.6	51112.6	1.6381	9.5221	0
			Average	1772.67	53249.6	1.70453	9.57213	0	180.9	52531.9	1.68157	9.61617	0	171.5	52893.8	1.69313	9.49623	0	166.2	53590.4	1.71547	9.51633	0	170.4	50246.3	1.6084	9.24043	0	166.8	177745	53110.2	1.70007	9.55083	0	185.4	53589.7	1.73133	9.8197	0	239.4	52141.4	1.66907	9.41867	0	221.6	51175.8	1.63817	9.52837	0
			STDEV	5.03322	108.483	0.00485421	0.0176387	0	0	113.114	0.00481698	0.0609981	0	0	110.29	0.00510523	0.0172793	0	0	105.081	0.00495412	0.0160724	0	0	106.817	0.00485077	0.0149694	0	0		104.113	0.0049085	0.0147093	0	0	105.917	0.0318525	0.0142643	0	0	108.583	0.00510816	0.0139737	0	0	115.11	0.00510033	0.013903	0
			SEM	2.90593	62.633	0.00280258	0.0101837	0	0	65.3064	0.00278109	0.0352172	0	0	63.6762	0.0029475	0.00997619	0	0	60.6687	0.00286026	0.00927943	0	0	61.6706	0.0028006	0.00864259	0	0		60.1098	0.00283392	0.00849241	0	0	61.1512	0.0183901	0.00823549	0	0	62.6902	0.0029492	0.0080677	0	0	66.459	0.00294468	0.0080269	0
			CV	0.283935	0.203726	0.284782	0.184271	#DIV/0!	0	0.215325	0.286458	0.634328	#DIV/0!	0	0.208513	0.301525	0.181959	#DIV/0!	0	0.196082	0.288792	0.168893	#DIV/0!	0	0.212586	0.30159	0.161999	#DIV/0!	0		0.196032	0.288724	0.154011	#DIV/0!	0	0.197644	1.83977	0.145262	#DIV/0!	0	0.208246	0.306049	0.148361	#DIV/0!	0	0.224931	0.311344	0.145912	#DIV/0!
Ohio	Columbus	Franklin County	replicate 1	545	208566	24.3766	24.8946	0.7	240.4	211182	24.6823	25.592	0.7	283.2	208560	24.3759	25.1883	0.7	238.9	201923	23.6002	24.0695	0.7	228.5	199079	23.2678	24.2672	0.6	226.1		192552	22.5049	23.3004	0.6	231	192446	22.4926	23.0628	0.6	252	193753	22.6453	23.1816	0.6	265.3	195254	22.8208	22.9889	0.5
			replicate 2	547	209210	24.3522	24.8729	0.7	240.4	211828	24.657	25.5685	0.7	283.2	209204	24.3515	25.1663	0.7	238.9	202543	23.5762	24.0525	0.7	228.5	199684	23.2434	24.2489	0.6	226.1		193126	22.48	23.2793	0.6	231	193015	22.4671	23.0391	0.6	252	194349	22.6224	23.1605	0.6	265.3	195862	22.7985	22.9669	0.5
			replicate 3	546	209049	24.3874	24.8754	0.7	240.4	211670	24.6932	25.5716	0.7	283.2	209058	24.3885	25.1694	0.7	238.9	202396	23.6113	24.0514	0.7	228.5	199543	23.2784	24.2503	0.6	226.1		193003	22.5156	23.2826	0.6	231	192905	22.504	23.0446	0.6	252	194212	22.6565	23.1611	0.6	265.3	195728	22.8334	22.9673	0.5
			Average	546	208942	24.3721	24.881	0.7	240.4	211560	24.6775	25.5774	0.7	283.2	208941	24.372	25.1747	0.7	238.9	202287	23.5959	24.0578	0.7	228.5	199435	23.2632	24.2555	0.6	226.1	1295510	192894	22.5002	23.2874	0.6	231	192789	22.4879	23.0488	0.6	252	194105	22.6414	23.1677	0.6	265.3	195615	22.8176	22.9744	0.5
			STDEV	1	334.908	0.0180326	0.0118728	1.35974e-16	0	336.818	0.0185712	0.0127673	1.35974e-16	0	337.341	0.018811	0.0119081	1.35974e-16	0	323.795	0.0179407	0.0101474	1.35974e-16	0	316.319	0.0179477	0.0101854	0	0		302.571	0.0182659	0.01135	0	0	301.527	0.0188936	0.0124042	0	0	312.136	0.0173813	0.0120126	0	0	319.145	0.0176732	0.0125878	0
			SEM	0.57735	193.359	0.0104111	0.00685476	7.85046e-17	0	194.462	0.0107221	0.00737119	7.85046e-17	0	194.764	0.0108605	0.00687516	7.85046e-17	0	186.943	0.0103581	0.00585861	7.85046e-17	0	182.627	0.0103621	0.00588057	0	0		174.689	0.0105458	0.00655295	0	0	174.087	0.0109083	0.00716155	0	0	180.212	0.0100351	0.0069355	0	0	184.259	0.0102036	0.00726758	0
			CV	0.18315	0.160288	0.0739887	0.0477184	1.94249e-14	0	0.159207	0.0752557	0.0499163	1.94249e-14	0	0.161453	0.0771829	0.047302	1.94249e-14	0	0.160067	0.0760333	0.0421793	1.94249e-14	0	0.158607	0.0771506	0.0419924	0	0		0.156859	0.0811812	0.0487389	0	0	0.156403	0.084017	0.0538169	0	0	0.160808	0.0767678	0.0518507	0	0	0.16315	0.0774545	0.0547907	0
Oklahoma	Oklahoma	Oklahoma County	replicate 1	724	177166	16.5236	24.5233	0.5	312.8	181302	16.9093	25.1163	0	346.9	179544	16.7454	25.2788	0	383.3	179023	16.6968	24.7809	0	337.7	178752	16.6715	24.5815	0	317.4		178445	16.6429	24.2836	0	315.3	178923	16.6874	24.3151	0	326.4	178712	16.6678	24.5243	0	315	181449	16.923	25.0166	0
			replicate 2	725	175764	16.5285	24.5147	0.5	312.8	179925	16.9198	25.1207	0	346.9	178271	16.7643	25.3027	0	383.3	177778	16.7178	24.8072	0	337.7	177458	16.6878	24.6017	0	317.4		177147	16.6586	24.2998	0	315.3	177635	16.7044	24.3351	0	326.4	177380	16.6805	24.5431	0	315	180105	16.9367	25.0353	0
			replicate 3	725	176949	16.4603	24.4514	0.5	312.8	181111	16.8476	12.0513	0	346.9	179377	16.6862	25.2186	0	383.3	178752	16.6281	24.6821	0	337.7	178487	16.6035	24.484	0	317.4		178173	16.5743	24.1635	0	315.3	178688	16.6222	24.2242	0	326.4	178500	16.6047	24.4383	0	315	181283	16.8635	24.9601	0
			Average	724.667	176626	16.5041	24.4965	0.5	312.8	180779	16.8922	20.7628	0	346.9	179064	16.732	25.2667	0	383.3	178517	16.6809	24.7567	0	337.7	178232	16.6543	24.5557	0	317.4	786068	177922	16.6253	24.249	0	315.3	178415	16.6713	24.2915	0	326.4	178198	16.651	24.5019	0	315	180946	16.9077	25.004	0
			STDEV	0.57735	754.358	0.0380398	0.039265	0	0	745.789	0.0390085	7.54435	0	6.96187e-14	691.887	0.0407461	0.043336	0	0	654.855	0.0469162	0.0659585	0	0	683.614	0.0447142	0.0629386	0	0		684.451	0.0448311	0.0744582	0	0	685.973	0.0433914	0.0591067	0	0	715.811	0.0405967	0.0558756	0	0	732.48	0.0389148	0.0391514	0
			SEM	0.333333	435.529	0.0219623	0.0226697	0	0	430.582	0.0225216	4.35573	0	4.01944e-14	399.461	0.0235248	0.0250201	0	0	378.081	0.0270871	0.0380812	0	0	394.685	0.0258158	0.0363376	0	0		395.168	0.0258832	0.0429885	0	0	396.047	0.025052	0.0341253	0	0	413.274	0.0234385	0.0322598	0	0	422.897	0.0224675	0.0226041	0
			CV	0.0796712	0.427093	0.230486	0.160289	0	0	0.412541	0.230926	36.336	#DIV/0!	2.00688e-14	0.38639	0.243522	0.171514	#DIV/0!	0	0.36683	0.281257	0.266426	#DIV/0!	0	0.383552	0.268485	0.256309	#DIV/0!	0		0.384692	0.269656	0.307057	#DIV/0!	0	0.384481	0.260276	0.243323	#DIV/0!	0	0.401695	0.243809	0.228046	#DIV/0!	0	0.404807	0.23016	0.15658	#DIV/0!
Oregon	Portland	Multnomah County	replicate 1	471	84880.1	10.5902	16.6499	0	202	88554.4	11.0486	18.3127	0	226.4	88381.4	11.027	18.2805	0	221.6	82275.8	10.2652	17.4973	0	215.6	75717.5	9.447	16.5577	0	220		72800.2	9.083	14.8267	0	163.4	72788.8	9.0816	14.9674	0	166.5	74439.5	9.2875	15.3523	0	178.1	73103.7	9.1209	15.2675	0
			replicate 2	467	84628.5	10.5233	16.6536	0	202	88351.2	10.9862	18.3142	0	226.4	88163.3	10.9629	18.284	0	221.6	82071.4	10.2053	17.4982	0	215.6	75532.7	9.3923	16.5587	0	220		72600.3	9.0276	14.384	0	163.4	72611.2	9.029	14.9767	0	166.5	74304.2	9.2395	15.3667	0	178.1	72973.8	9.0741	15.2789	0
			replicate 3	462	84158.1	10.626	16.7075	0	202	87809.9	11.0871	18.3772	0	226.4	87539.5	11.053	18.3249	0	221.6	81477.2	10.2875	17.5428	0	215.6	74950.7	9.4635	16.5968	0	220		72068.8	9.0996	14.8599	0	163.4	42013.8	9.0927	14.99	0	166.5	73644.7	9.2986	15.3672	0	178.1	72327.9	9.1323	15.2736	0
			Average	466.667	84555.6	10.5798	16.6703	0	202	88238.5	11.0406	18.3347	0	226.4	88028.1	11.0143	18.2965	0	221.6	81941.5	10.2527	17.5128	0	215.6	75400.3	9.43427	16.5711	0	220	807885	72489.8	9.07007	14.6902	0	163.4	62471.3	9.06777	14.978	0	166.5	74129.5	9.2752	15.3621	0	178.1	72801.8	9.1091	15.2733	0
			STDEV	4.50925	366.484	0.0521289	0.0322404	0	0	384.832	0.0509196	0.0368137	0	0	436.938	0.0463732	0.0246861	0	0	414.852	0.0425091	0.0260135	0	0	400.179	0.0372688	0.0222913	0	0		378.021	0.0377022	0.265696	0	0	17716.9	0.0340286	0.0113588	0	0	425.236	0.0314113	0.00846188	0	0	415.517	0.0308422	0.00570468	0
			SEM	2.60342	211.59	0.0300966	0.018614	0	0	222.183	0.0293984	0.0212544	0	0	252.266	0.0267736	0.0142525	0	0	239.515	0.0245426	0.0150189	0	0	231.043	0.0215172	0.0128699	0	0		218.25	0.0217674	0.1534	0	0	10228.9	0.0196464	0.00655803	0	0	245.51	0.0181353	0.00488547	0	0	239.899	0.0178067	0.0032936	0
			CV	0.966268	0.433424	0.49272	0.1934	#DIV/0!	0	0.436128	0.461202	0.200787	#DIV/0!	0	0.496362	0.421027	0.134923	#DIV/0!	0	0.506279	0.414615	0.14854	#DIV/0!	0	0.530739	0.395037	0.13452	#DIV/0!	0		0.521482	0.415677	1.80866	#DIV/0!	0	28.3601	0.37527	0.0758367	#DIV/0!	0	0.573639	0.338659	0.0550829	#DIV/0!	0	0.570751	0.338586	0.0373506	#DIV/0!
Pennsylvania	Philadelphia	Philadelphia County	replicate 1	142.33	132410	59.3235	35.7133	4	275	135636	60.7689	36.905	3.6	286.1	135235	60.5892	36.7937	4	288.5	134371	60.2022	36.1947	4	288.9	132099	59.1842	36.4068	3.5	286.9		129995	58.2416	35.6723	3.5	286.9	129320	57.9392	35.9392	4.1	284.2	126441	56.6493	34.9167	3.8	267	126216	56.5483	36.5483	3.7
			replilcate 2	142.92	133105	59.1576	35.6764	4	275	136338	60.5949	36.8696	3.6	286.1	135955	60.4245	36.75	4	288.5	134974	59.9883	36.1794	4	288.9	132749	58.9996	36.3681	3.5	286.9		130571	58.0317	35.6423	3.5	286.9	129869	57.7195	35.3692	4.1	284.4	126993	56.4415	34.9019	3.8	267	126709	56.3149	36.7148	3.7
			replicate 3	143	132875	59.1345	35.579	4	275	136155	60.5942	36.7956	3.6	286.1	135840	60.454	36.6953	4	288.5	134902	60.0365	36.1208	4	288.9	132698	59.0558	36.3144	3.5	286.9		130474	58.0657	35.5673	3.5	286.9	129800	57.766	35.2997	4.1	284.2	126989	56.515	34.8251	3.8	267	126711	56.3911	36.6256	3.7
			Average	142.75	132797	59.2052	35.6562	4	275	136043	60.6527	36.8567	3.6	286.1	135677	60.4892	36.7463	4	288.5	134749	60.0757	36.165	4	288.9	132516	59.0799	36.3631	3.5	286.9	1580601	130347	58.113	35.6273	3.5	286.9	129663	57.8082	35.536	4.1	284.267	126808	56.5353	34.8812	3.8	267	126545	56.4181	36.6296	3.7
			STDEV	0.365923	353.919	0.1031	0.069384	0	0	364.333	0.100662	0.0558234	0	0	386.907	0.0878212	0.0493024	0	0	329.114	0.1122	0.039007	0	0	361.474	0.094624	0.0464025	0	0		308.282	0.112661	0.0540833	0	0	298.883	0.115779	0.350878	0	0.11547	317.55	0.105372	0.0491729	5.43896e-16	0	285.184	0.119019	0.0833208	5.43896e-16
			SEM	0.211266	204.335	0.0595247	0.0400589	0	0	210.348	0.058117	0.0322297	0	0	223.381	0.0507036	0.0284647	0	0	190.014	0.0647787	0.0225207	0	0	208.697	0.0546312	0.0267905	0	0		177.987	0.0650448	0.031225	0	0	172.56	0.066845	0.202579	0	0.0666667	183.337	0.0608366	0.02839	3.14018e-16	0	164.651	0.0687159	0.0481053	3.14018e-16
			CV	0.256339	0.266512	0.17414	0.194592	0	0	0.267806	0.165964	0.151461	0	0	0.285168	0.145185	0.134169	0	0	0.244242	0.186764	0.107858	0	0	0.272779	0.160163	0.127609	0	0		0.236509	0.193865	0.151803	0	0	0.230507	0.200281	0.987385	0	0.0406203	0.250418	0.186383	0.140972	1.43131e-14	0	0.225362	0.21096	0.227469	1.46999e-14
Rhode Island	Providence	Providence County	replicate 1	435	62511.2	8.8883	17.729	0	198.7	66150.6	9.4057	18.7317	0	221.5	66689.3	9.4823	18.4807	0	205.5	63716.4	9.0596	17.7115	0	198.1	62322.1	8.8614	17.1412	0	199.6		59100.6	8.4033	15.6749	0	189	56975.7	8.1012	14.837	0	179	56115.5	7.9789	14.7156	0	182.9	53615.1	7.6234	14.6172	0
			replicate 2	442	63269.7	8.8501	17.6433	0	198.7	66994	9.3711	18.6501	0	221.5	67536.5	9.447	18.3995	0	205.5	64585.5	9.0342	17.6409	0	198.1	63184.5	8.8382	17.0792	0	199.6		59943.7	8.3849	15.629	0	189	57762.9	8.0799	14.7914	0	179	56908.1	7.9603	14.6775	0	182.9	54379.4	7.6066	14.5816	0
			replicate 3	434	62675.5	8.946	17.7935	0	198.7	66354.3	9.4711	18.811	0	221.5	66890.4	9.5476	18.5611	0	205.5	63909.8	9.1222	17.7873	0	198.1	62508	8.9221	17.2166	0	199.6		59272.4	8.4602	15.7519	0	189	57146.3	8.1568	14.9125	0	179	56322.5	8.0392	14.8003	0	182.9	53808.3	7.6803	14.6951	0
			Average	437	62818.8	8.8948	17.7219	0	198.7	66499.6	9.41597	18.7309	0	221.5	67038.7	9.4923	18.4804	0	205.5	64070.6	9.072	17.7132	0	198.1	62671.5	8.8739	17.1457	0	199.6	634130	59438.9	8.41613	15.6853	0	189	57295	8.11263	14.847	0	179	56448.7	7.9928	14.7311	0	182.9	53934.3	7.63677	14.6313	0
			STDEV	4.3589	399.039	0.0482793	0.0753489	0	3.48093e-14	440.082	0.0507844	0.0804527	0	0	442.65	0.0510401	0.0808003	0	0	456.309	0.0452915	0.0732154	0	0	453.862	0.0433242	0.0688088	0	0		445.529	0.0392561	0.0621024	0	0	414.122	0.0397044	0.0611621	0	0	411.094	0.0412457	0.0628564	0	0	397.416	0.0386254	0.0580489	0
			SEM	2.51661	230.385	0.0278741	0.0435027	0	2.00972e-14	254.081	0.0293204	0.0464494	0	0	255.564	0.029468	0.0466501	0	0	263.45	0.0261491	0.0422709	0	0	262.037	0.0250133	0.0397268	0	0		257.226	0.0226645	0.0358548	0	0	239.094	0.0229234	0.035312	0	0	237.345	0.0238132	0.0362901	0	0	229.448	0.0223004	0.0335145	0
			CV	0.99746	0.635221	0.542781	0.425173	#DIV/0!	1.75185e-14	0.661781	0.539343	0.429518	#DIV/0!	0	0.66029	0.5377	0.437221	#DIV/0!	0	0.712198	0.499245	0.413337	#DIV/0!	0	0.724192	0.488221	0.401319	#DIV/0!	0		0.749558	0.466439	0.395928	#DIV/0!	0	0.72279	0.489415	0.41195	#DIV/0!	0	0.728262	0.516036	0.426691	#DIV/0!	0	0.736852	0.505782	0.396744	#DIV/0!
South Carolina	Charleston	Charleston County	replicate 1	1160	64893.2	3.9071	11.9139	0	203.6	64241.6	3.8679	12.0175	0	213.2	63154.2	3.8024	11.8513	0	199.2	60918.8	3.6678	11.6243	0	204.5	60706.5	3.655	11.6199	0	189.3		61490.2	3.7022	11.5127	0	183.7	63421.8	3.8185	11.5692	0	184.3	62674.6	3.7735	11.492	0	193.3	64096.6	3.8591	12.0079	0
			replicate 2	1197	65073.6	3.7955	11.744	0	203.6	64392.9	3.7558	11.8392	0	213.2	63188.4	3.6855	11.6571	0	199.2	60869.9	3.5503	11.4086	0	204.5	60679.5	3.5392	11.4052	0	189.3		61470.5	3.5853	11.2995	0	183.7	63441.5	3.7003	11.3627	0	184.3	62728.7	3.6587	11.2864	0	193.3	64199	3.7445	11.8033	0
			replicate 3	1220	64695.5	3.7058	11.6059	0	203.6	63979.4	3.6648	11.6894	0	213.2	62843.7	3.5997	11.5194	0	199.2	60507.4	3.4659	11.2716	0	204.5	60356.7	3.4573	11.2787	0	189.3		61160.1	3.5033	11.1761	0	183.7	63119.3	3.6155	11.2324	0	184.3	62378.8	3.5729	11.1481	0	193.3	63805.4	3.6548	11.659	0
			Average	1192.33	64887.4	3.8028	11.7546	0	203.6	64204.6	3.76283	11.8487	0	213.2	63062.1	3.69587	11.6759	0	199.2	60765.4	3.56133	11.4348	0	204.5	60580.9	3.5505	11.4346	0	189.3	402008	61373.6	3.59693	11.3294	0	183.7	63327.5	3.71143	11.3881	0	184.3	62594	3.66837	11.3088	0	193.3	64033.7	3.7528	11.8234	0
			STDEV	30.271	189.116	0.100848	0.154273	0	0	209.214	0.101733	0.164256	0	3.48093e-14	189.911	0.101747	0.16675	0	3.48093e-14	224.74	0.101401	0.177807	0	0	194.632	0.0993332	0.17249	0	3.48093e-14		185.159	0.099959	0.170285	0	3.48093e-14	180.604	0.101957	0.169831	0	3.48093e-14	188.35	0.100649	0.173044	0	3.48093e-14	204.207	0.102403	0.175316	0
			SEM	17.477	109.186	0.0582248	0.0890698	0	0	120.79	0.0587353	0.0948333	0	2.00972e-14	109.645	0.0587436	0.0962729	0	2.00972e-14	129.753	0.058544	0.102657	0	0	112.371	0.0573501	0.0995869	0	2.00972e-14		106.901	0.0577114	0.0983139	0	2.00972e-14	104.272	0.0588649	0.0980517	0	2.00972e-14	108.744	0.0581096	0.099907	0	2.00972e-14	117.899	0.0591222	0.101219	0
			CV	2.5388	0.291452	2.65195	1.31245	#DIV/0!	0	0.325855	2.70361	1.38628	#DIV/0!	1.63271e-14	0.30115	2.75299	1.42815	#DIV/0!	1.74746e-14	0.369848	2.84728	1.55496	#DIV/0!	0	0.321276	2.79773	1.50849	#DIV/0!	1.83885e-14		0.301691	2.77901	1.50303	#DIV/0!	1.8949e-14	0.285191	2.7471	1.4913	#DIV/0!	1.88873e-14	0.300907	2.74369	1.53017	#DIV/0!	1.80079e-14	0.318906	2.7287	1.48279	#DIV/0!
South Dakota	Sioux Falls	Minnehaha County	replicate 1	817	41489.8	3.0489	10.7012	0	197	44325.1	3.2573	11.6699	0	222	44761.8	3.2894	11.6399	0	237	44375.4	3.261	11.4473	0	213.2	43478.7	3.1951	11.5478	0	209.9		44025.5	3.2353	11.4543	0	202.3	45236.6	3.3243	11.6333	0	189.9	43880.6	3.2246	11.2579	0	186	45066.5	3.3118	11.6571	0
			replicate 2	810	41456.5	3.0832	10.7609	0	197	44301.8	3.2948	11.7349	0	222	44738.8	3.3273	11.7046	0	237	44351.2	3.2985	11.5109	0	213.2	43464.4	3.2325	11.612	0	209.9		44010.9	3.2732	11.5178	0	202.3	45222.9	3.3633	11.6977	0	189.9	43869.7	3.2627	11.3202	0	186	45063.8	3.3515	11.7215	0
			replicate 3	819	41489.8	3.0489	10.7012	0	197	44325.1	3.2573	11.6699	0	222	44761.8	3.2894	11.6399	0	237	44375.4	3.261	11.4473	0	213.2	43478.7	3.1951	11.5478	0	209.9		44025.5	3.2353	11.4543	0	202.3	45236.6	3.3243	11.6333	0	189.9	43880.6	3.2246	11.2579	0	186	45066.5	3.3118	11.6571	0
			Average	815.333	41478.7	3.06033	10.7211	0	197	44317.3	3.2698	11.6916	0	222	44754.1	3.30203	11.6615	0	237	44367.3	3.2735	11.4685	0	213.2	43473.9	3.20757	11.5692	0	209.9	189538	44020.6	3.24793	11.4755	0	202.3	45232	3.3373	11.6548	0	189.9	43877	3.2373	11.2787	0	186	45065.6	3.32503	11.6786	0
			STDEV	4.72582	19.2258	0.0198031	0.0344678	0	0	13.4523	0.0216506	0.0375278	0	0	13.2791	0.0218816	0.0373546	0	0	13.9719	0.0216506	0.0367195	0	3.48093e-14	8.25611	0.0215929	0.0370659	0	0		8.42931	0.0218816	0.0366617	0	3.48093e-14	7.9097	0.0225167	0.0371814	0	0	6.29312	0.021997	0.0359689	0	0	1.55885	0.0229208	0.0371814	0
			SEM	2.72845	11.1	0.0114333	0.0199	0	0	7.76667	0.0125	0.0216667	0	0	7.66667	0.0126333	0.0215667	0	0	8.06667	0.0125	0.0212	0	2.00972e-14	4.76667	0.0124667	0.0214	0	0		4.86667	0.0126333	0.0211667	0	2.00972e-14	4.56667	0.013	0.0214667	0	0	3.63333	0.0127	0.0207667	0	0	0.9	0.0132333	0.0214667	0
			CV	0.579618	0.0463509	0.64709	0.321495	#DIV/0!	0	0.0303544	0.662139	0.320982	#DIV/0!	0	0.0296711	0.66267	0.320325	#DIV/0!	0	0.0314914	0.661391	0.320177	#DIV/0!	1.63271e-14	0.0189909	0.673186	0.320384	#DIV/0!	0		0.0191486	0.673708	0.319479	#DIV/0!	1.72068e-14	0.0174869	0.674697	0.319023	#DIV/0!	0	0.0143426	0.679487	0.318911	#DIV/0!	0	0.00345906	0.689341	0.318373	#DIV/0!
Tennessee	Nashville	Davidson County	replicate 1	534	145458	18.2759	25.2538	0.6	279.7	146455	18.4012	25.839	0	299	144480	18.1531	25.7014	0	316.7	138079	17.3488	25.207	0.5	322.2	135714	17.0517	24.9305	0.5	310.3		131426	16.5129	24.2553	0.5	320.2	133344	16.7538	24.649	0.5	333.2	135664	17.0454	24.8578	0.5	337.6	135558	17.0321	24.8051	0
			replicate 2	527	143332	18.2264	25.2814	0.6	279.7	144346	18.3553	25.8784	0	299	142403	18.1082	25.7375	0	316.7	136072	17.3032	25.2502	0.5	322.2	133703	17.0019	24.9655	0.5	310.3		129355	16.449	24.2503	0.5	320.2	131221	16.6863	24.6403	0.5	333.2	133452	16.97	24.8345	0.5	337.6	133298	16.9504	24.7686	0
			replicate 3	528	143482	18.2361	25.2767	0.6	279.7	144520	18.368	25.8747	0.6	299	142559	18.1189	25.7339	0	316.7	136238	17.3154	25.2457	0.5	322.2	133939	17.0232	24.9626	0.5	310.3		129605	16.4724	24.2506	0.5	320.2	131484	16.7112	24.6403	0.5	333.2	133698	16.9926	24.8304	0.5	337.6	133550	16.9738	24.7683	0
			Average	529.667	144091	18.2461	25.2706	0.6	279.7	145107	18.3748	25.864	0.2	299	143148	18.1267	25.7243	0	316.7	136796	17.3225	25.2343	0.5	322.2	134452	17.0256	24.9529	0.5	310.3	687159	130129	16.4781	24.2521	0.5	320.2	132016	16.7171	24.6432	0.5	333.2	134271	17.0027	24.8409	0.5	337.6	134135	16.9854	24.7807	0
			STDEV	3.78594	1186.47	0.026231	0.0147663	0	0	1170.82	0.0237007	0.0217583	0.34641	0	1157.07	0.0234526	0.0198848	0	0	1113.95	0.0236071	0.0237493	0	0	1099.51	0.0249866	0.0194243	0	0		1130.43	0.0323291	0.00280416	0	0	1157.27	0.0341346	0.00502295	0	0	1212.49	0.0386949	0.0147787	0	0	1238.94	0.042074	0.0211604	0
			SEM	2.18581	685.007	0.0151445	0.00852532	0	0	675.975	0.0136836	0.0125622	0.2	0	668.035	0.0135404	0.0114805	0	0	643.137	0.0136295	0.0137117	0	0	634.801	0.014426	0.0112146	0	0		652.656	0.0186652	0.00161898	0	0	668.148	0.0197076	0.0029	0	0	700.033	0.0223405	0.00853249	0	0	715.301	0.0242914	0.012217	0
			CV	0.714778	0.823416	0.143762	0.0584326	0	0	0.806869	0.128985	0.0841257	173.205	0	0.808307	0.129381	0.0772996	#DIV/0!	0	0.81431	0.13628	0.0941152	0	0	0.817768	0.146759	0.077844	0	0		0.868704	0.196194	0.0115626	0	0	0.87661	0.20419	0.0203827	0	0	0.903018	0.227581	0.0594934	0	0	0.923647	0.247706	0.0853908	#DIV/0!
Texas	Houston	Harris County	replicate 1	1798	862616	34.5876	37.7689	0	376.7	880899	35.3207	38.6782	0	378.6	862508	34.5833	37.609	0	367.1	838888	33.6362	36.298	0	339.3	846062	33.9239	36.4632	0	421.1		871140	34.9294	36.4527	0	383.4	867964	34.8021	35.9958	0	354.4	905141	36.2927	37.0809	0	585.7	928788	37.2409	37.1704	0
			replicate 2	1806	865907	34.5685	37.747	0	376.7	884254	35.301	38.6552	0	378.6	865828	34.5654	37.589	0	367.1	842027	33.6152	36.2782	0	339.3	849149	33.8995	36.4392	0	421.1		874222	34.9005	36.4282	0	383.4	871103	34.776	35.9768	0	354.4	908447	36.2668	37.0611	0	585.7	932021	37.2079	37.1402	0
			replicate 3	1816	867240	34.4239	37.731	0	376.7	885706	35.1568	38.6406	0	378.6	867251	34.4243	37.5761	0	367.1	843409	33.4779	36.2633	0	339.3	850503	33.7595	36.4244	0	421.1		875756	34.7619	36.418	0	383.4	872669	34.6394	35.9732	0	354.4	910066	36.1238	37.0608	0	585.7	933565	37.0565	37.1468	0
			Average	1806.67	865254	34.5267	37.749	0	376.7	883619	35.2595	38.658	0	378.6	865196	34.5243	37.5914	0	367.1	841442	33.5764	36.2798	0	339.3	848572	33.861	36.4423	0	421.1	4657972	873706	34.8639	36.433	0	383.4	870579	34.7392	35.9819	0	354.4	907885	36.2278	37.0676	0	585.7	931458	37.1684	37.1525	0
			STDEV	9.0185	2380.37	0.0895095	0.0190264	0	0	2465.46	0.0894846	0.0189557	0	6.96187e-14	2434.19	0.0870925	0.0165772	0	6.96187e-14	2317.09	0.0859759	0.0174076	0	0	2275.96	0.0887156	0.0195809	0	6.96187e-14		2350.73	0.0895372	0.0178343	0	6.96187e-14	2395.83	0.0873805	0.012143	0	6.96187e-14	2510.23	0.0909643	0.0115191	0	0	2437.45	0.0983313	0.0158774	0
			SEM	5.20683	1374.31	0.0516783	0.0109849	0	0	1423.43	0.0516639	0.0109441	0	4.01944e-14	1405.38	0.0502829	0.00957085	0	4.01944e-14	1337.77	0.0496382	0.0100503	0	0	1314.03	0.05122	0.0113051	0	4.01944e-14		1357.2	0.0516943	0.0102967	0	4.01944e-14	1383.23	0.0504491	0.00701079	0	4.01944e-14	1449.28	0.0525183	0.00665056	0	0	1407.26	0.0567716	0.00916685	0
			CV	0.499179	0.275106	0.259247	0.0504024	#DIV/0!	0	0.279018	0.253789	0.0490345	#DIV/0!	1.83885e-14	0.281346	0.252264	0.0440984	#DIV/0!	1.89645e-14	0.275371	0.25606	0.0479814	#DIV/0!	0	0.268211	0.262	0.0537314	#DIV/0!	1.65326e-14		0.269053	0.256819	0.0489511	#DIV/0!	1.81582e-14	0.275199	0.251533	0.0337476	#DIV/0!	1.96441e-14	0.276492	0.25109	0.031076	#DIV/0!	0	0.261681	0.264556	0.0427359	#DIV/0!
Utah	Salt Lake City	Salt Lake County	replicate 1	796	154609	12.2366	21.698	0	332.9	159400	12.6157	23.0034	0	356.7	156156	12.359	12.359	0	369.5	155032	12.27	21.9549	0	306.1	152822	12.0952	21.7069	0	291.2		156052	12.3507	21.8419	0	330.8	159238	12.603	21.626	0	293.6	162236	12.8402	22.0824	0	280.2	166964	13.2144	23.1643	0
			replicate 2	804	155014	12.1513	21.641	0	332.9	159892	12.5336	22.9613	0	356.7	156666	12.2808	12.2808	0	369.5	155561	12.1942	21.9179	0	306.1	153407	12.0253	21.6809	0	291.2		156583	12.2743	21.8025	0	330.8	159770	12.5241	21.5865	0	293.6	162728	12.756	22.0298	0	280.2	167446	13.1258	23.1193	0
			replicate 3	794	154145	12.2463	21.6898	0	332.9	158824	12.6181	22.9748	0	356.7	155653	12.3662	22.4899	0	369.5	154544	12.278	21.9267	0	306.1	152298	12.0996	21.6629	0	291.2		155556	12.3585	21.8157	0	330.8	158751	12.6123	21.5964	0	293.6	161783	12.8532	22.0574	0	280.2	166433	13.2226	23.1429	0
			Average	798	154589	12.2114	21.6763	0	332.9	159372	12.5891	22.9798	0	356.7	156158	12.3353	15.7099	0	369.5	155046	12.2474	21.9332	0	306.1	152842	12.0734	21.6836	0	291.2	1136719	156064	12.3278	21.82	0	330.8	159253	12.5798	21.603	0	293.6	162249	12.8165	22.0565	0	280.2	166948	13.1876	23.1422	0
			STDEV	5.2915	434.982	0.0522736	0.0308158	0	0	534.145	0.0481082	0.0214966	0	0	506.553	0.0473643	5.87178	0	0	508.892	0.0462459	0.0193291	0	0	554.972	0.041685	0.0221209	0	0		513.303	0.046525	0.0200543	0	0	509.361	0.0484612	0.0205525	0	0	472.792	0.0527675	0.0263107	0	0	506.653	0.0536772	0.022509	0
			SEM	3.05505	251.137	0.0301802	0.0177915	0	0	308.389	0.0277753	0.0124111	0	0	292.459	0.0273458	3.39008	0	0	293.809	0.0267001	0.0111596	0	0	320.413	0.0240669	0.0127715	0	0		296.356	0.0268612	0.0115783	0	0	294.08	0.0279791	0.011866	0	0	272.966	0.0304654	0.0151905	0	0	292.516	0.0309905	0.0129956	0
			CV	0.663096	0.281379	0.428072	0.142164	#DIV/0!	0	0.335157	0.382141	0.0935455	#DIV/0!	0	0.324385	0.383972	37.3763	#DIV/0!	0	0.328221	0.377597	0.0881272	#DIV/0!	0	0.363101	0.345265	0.102017	#DIV/0!	0		0.328906	0.377398	0.0919076	#DIV/0!	0	0.319844	0.38523	0.0951372	#DIV/0!	0	0.291399	0.411717	0.119288	#DIV/0!	0	0.30348	0.407028	0.0972638	#DIV/0!
Vermont	Burlington	Chittenden County	replicate 1	614	10677.6	1.0326	3.487	0	69.3	11063.5	1.07	3.9946	0	72.6	11502	1.1124	3.7699	0	62.9	10861.9	1.0505	3.7214	0	70.4	10519.2	1.0173	3.6381	0	69.8		10621.1	1.0272	3.4432	0	60.6	10341.1	1.0001	3.3822	0	62.1	10489.6	1.0145	3.4293	0	65.3	9225.2	0.8922	3.3831	0
			replicate 2	622	10685.1	1.0193	3.4651	0	69.3	11064.6	1.0555	3.9692	0	72.6	11520	1.0989	3.7459	0	62.9	10864.2	1.0364	3.6979	0	70.4	10520.8	1.0036	3.6151	0	69.8		10623.5	1.0134	3.4217	0	60.6	10342.9	0.9866	3.3611	0	62.1	10490.2	1.0007	3.4078	0	65.3	9225.7	0.8801	3.3615	0
			replicate 3	622	10677.1	1.0172	3.4631	0	69.3	11070.4	1.0546	3.9666	0	72.6	11507.1	1.0962	3.7439	0	62.9	10868.5	1.0354	3.6955	0	70.4	10524.3	1.0026	3.6128	0	69.8		10626.7	1.0124	3.4195	0	60.6	10348.1	0.9858	3.3589	0	62.1	10495	0.9998	3.4057	0	65.3	9226.2	0.8789	3.3594	0
			Average	619.333	10679.9	1.02303	3.47173	0	69.3	11066.2	1.06003	3.9768	0	72.6	11509.7	1.1025	3.75323	0	62.9	10864.9	1.04077	3.70493	0	70.4	10521.4	1.00783	3.622	0	69.8	163031	10623.8	1.01767	3.42813	0	60.6	10344	0.990833	3.3674	0	62.1	10491.6	1.005	3.41427	0	65.3	9225.7	0.883733	3.368	0
			STDEV	4.6188	4.48144	0.00835125	0.0132591	0	0	3.7072	0.00864311	0.01547	0	0	9.27739	0.00867929	0.0144684	0	0	3.35012	0.00844413	0.014311	0	0	2.60832	0.00821361	0.0139904	0	0		2.80951	0.00827124	0.0130944	0	0	3.63501	0.00803513	0.0128643	0	0	2.95973	0.00823954	0.0130615	0	0	0.5	0.00735686	0.0131191	0
			SEM	2.66667	2.58736	0.00482159	0.00765514	0	0	2.14035	0.0049901	0.00893159	0	0	5.3563	0.00501099	0.00835331	0	0	1.9342	0.00487522	0.00826243	0	0	1.50591	0.00474213	0.00807733	0	0		1.62207	0.0047754	0.00756006	0	0	2.09868	0.00463909	0.0074272	0	0	1.7088	0.0047571	0.00754107	0	0	0.288675	0.00424748	0.0075743	0
			CV	0.74577	0.0419613	0.816322	0.381915	#DIV/0!	0	0.0335003	0.815362	0.389006	#DIV/0!	0	0.080605	0.787237	0.38549	#DIV/0!	0	0.0308345	0.811337	0.386267	#DIV/0!	0	0.0247905	0.814977	0.38626	#DIV/0!	0		0.0264455	0.812765	0.381969	#DIV/0!	0	0.0351412	0.810947	0.382024	#DIV/0!	0	0.0282105	0.819855	0.382557	#DIV/0!	0	0.00541964	0.832475	0.389521	#DIV/0!
Virginia	Virginia Beach	None (Independent City)	replicate 1		n/a					n/a					n/a					n/a					n/a						n/a					n/a					n/a					n/a
			replicate 2
			replicate 3
			Average
			STDEV
			SEM
			CV
Washington	Seattle	King County	replicate 1	2304	218328	5.3209	13.8409	0	222	221449	5.397	14.6224	0	284.4	221847	5.4067	14.834	0	275.6	210966	5.1415	14.2611	0	285.3	201634	4.9141	13.4952	0	250.3		203496	4.9594	13.4181	0	246	200673	4.8906	13.2833	0	231.2	208153	5.0729	13.2926	0	227	192243	4.6852	12.5688	0
			replicate 2	2323	218662	5.2967	13.8053	0	222	221806	5.3728	14.5854	0	284.4	222188	5.3821	14.7959	0	275.6	211301	5.1184	14.2247	0	285.3	201952	4.8919	13.4605	0	250.3		203806	4.9368	13.3835	0	246	200971	4.8681	13.2481	0	231.2	208469	5.0498	13.2582	0	227	192509	4.6632	12.5354	0
			replicate 3	2320	218766	5.3092	13.8181	0	222	221889	5.385	14.5984	0	284.4	222283	5.3946	14.8093	0	275.6	211360	5.1295	14.2369	0	285.3	202028	4.903	13.4726	0	250.3		203871	4.9477	13.3958	0	246	201036	4.8789	13.2606	0	231.2	208497	5.06	13.27	0	227	192559	4.6732	12.5469	0
			Average	2315.67	218585	5.30893	13.8214	0	222	221714	5.38493	14.6021	0	284.4	222106	5.39447	14.8131	0	275.6	211209	5.1298	14.2409	0	285.3	201871	4.903	13.4761	0	250.3	2203836	203724	4.94797	13.3991	0	246	200893	4.8792	13.264	0	231.2	208373	5.0609	13.2736	0	227	192437	4.67387	12.5504	0
			STDEV	10.2144	229.231	0.0121022	0.0180326	0	0	233.767	0.0121001	0.0187705	0	0	229.147	0.0123005	0.0193273	0	0	212.725	0.0115529	0.0185267	0	0	208.777	0.0111	0.0176128	0	3.48093e-14		200.416	0.0113024	0.0175392	0	0	193.756	0.011253	0.0178446	0	3.48093e-14	191.014	0.0115763	0.0174803	0	0	169.98	0.0110151	0.0169677	0
			SEM	5.89727	132.347	0.00698721	0.0104111	0	0	134.966	0.00698602	0.0108372	0	0	132.298	0.00710172	0.0111586	0	0	122.817	0.00667008	0.0106964	0	0	120.538	0.00640859	0.0101687	0	2.00972e-14		115.71	0.00652542	0.0101263	0	0	111.865	0.00649692	0.0103026	0	2.00972e-14	110.282	0.00668356	0.0100922	0	0	98.1377	0.00635959	0.00979631	0
			CV	0.441098	0.10487	0.227959	0.130468	#DIV/0!	0	0.105436	0.224704	0.128547	#DIV/0!	0	0.10317	0.228021	0.130474	#DIV/0!	0	0.100718	0.225212	0.130095	#DIV/0!	0	0.103421	0.226392	0.130696	#DIV/0!	1.3907e-14		0.0983762	0.228424	0.130898	#DIV/0!	0	0.0964475	0.230632	0.134534	#DIV/0!	1.50559e-14	0.0916694	0.228739	0.131692	#DIV/0!	0	0.0883301	0.235675	0.135197	#DIV/0!
West Virginia	Charleston	Kanawha County	replicate 1	916	40477.9	2.8777	9.166	0	192.3	42328.9	3.0093	9.6046	0	200.2	43728.1	3.1088	9.6726	0	198.5	41731.2	2.9668	9.6203	0	189.7	40299.3	2.865	9.5256	0	191.6		37970.8	2.6995	8.6445	0	184	37769.2	2.6851	8.3509	0	182.2	35461.6	2.5211	8.3157	0	174.7	33928.8	2.4121	8.229	0
			replicate 2	912	40501.5	2.8946	9.1927	0	192.3	42353.4	3.027	9.6315	0	200.2	43744.9	3.1264	9.6989	0	198.5	41742.7	2.9833	9.6465	0	189.7	40307.8	2.8808	9.5512	0	191.6		37983.8	2.7147	8.6685	0	184	37774	2.6997	8.3736	0	182.2	35473.1	2.5352	8.3381	0	174.7	33961.1	2.4272	8.2516	0
			replicate 3	918	40583	2.8813	9.1643	0	192.3	42457.9	3.0144	9.6021	0	200.2	43871.7	3.1148	9.6695	0	198.5	41842.9	2.9707	9.6165	0	189.7	40408.2	2.8689	9.5216	0	191.6		38073.2	2.7031	8.6416	0	184	37861.1	2.688	8.3476	0	182.2	35557	2.5245	8.3124	0	174.7	34021.6	2.4154	8.2262	0
			Average	915.333	40520.8	2.88453	9.17433	0	192.3	42380.1	3.0169	9.61273	0	200.2	43781.6	3.11667	9.68033	0	198.5	41772.3	2.9736	9.62777	0	189.7	40338.4	2.87157	9.5328	0	191.6	183385	38009.3	2.70577	8.65153	0	184	37801.4	2.69093	8.35737	0	182.2	35497.2	2.52693	8.32207	0	174.7	33970.5	2.41823	8.2356	0
			STDEV	3.05505	55.1441	0.00890187	0.0159287	0	3.48093e-14	68.5097	0.00911098	0.0163004	0	3.48093e-14	78.5084	0.00894725	0.0161537	0	0	61.4399	0.0086238	0.0163344	0	3.48093e-14	60.569	0.00823063	0.0160599	0	0		55.7481	0.00794313	0.0147649	0	0	51.7286	0.00772938	0.014155	0	3.48093e-14	52.0779	0.00735822	0.013983	0	3.48093e-14	47.1087	0.00793872	0.013927	0
			SEM	1.76383	31.8375	0.0051395	0.00919644	0	2.00972e-14	39.5541	0.00526023	0.00941105	0	2.00972e-14	45.3269	0.0051657	0.00932637	0	0	35.4724	0.00497896	0.00943068	0	2.00972e-14	34.9695	0.00475196	0.00927218	0	0		32.1862	0.00458597	0.00852454	0	0	29.8655	0.00446256	0.00817238	0	2.00972e-14	30.0672	0.00424827	0.00807307	0	2.00972e-14	27.1982	0.00458342	0.00804073	0
			CV	0.333764	0.136088	0.308607	0.173622	#DIV/0!	1.81016e-14	0.161656	0.301998	0.169571	#DIV/0!	1.73873e-14	0.179318	0.287078	0.166872	#DIV/0!	0	0.147083	0.290012	0.16966	#DIV/0!	1.83497e-14	0.150152	0.286625	0.16847	#DIV/0!	0		0.14667	0.293563	0.170663	#DIV/0!	0	0.136843	0.287238	0.169371	#DIV/0!	1.9105e-14	0.14671	0.291192	0.168023	#DIV/0!	1.99252e-14	0.138675	0.328286	0.169107	#DIV/0!
Wisconsin	Milwaukee	Milwaukee County	replicate 1	264.27	152411	35.0129	30.5983	0.9	249.3	168114	38.6202	34.2886	1	274.3	158570	36.4278	32.4686	1	268.6	154962	35.599	31.4938	1	262.1	158730	36.4644	32.1779	1	271.5		161052	36.998	32.5356	1	277.4	162861	37.4135	32.3986	1.1	289.5	157848	36.262	31.5872	1.2	294.6	155686	35.7653	30.2799	1
			replicate 2	266.5	152387	34.736	30.6343	0.9	249.3	168090	38.3156	34.3232	0.9	274.3	158559	36.143	32.4978	0.9	268.6	154935	35.3168	31.5279	0.9	262.1	158716	36.1786	32.2112	1	271.5		161038	36.7079	32.5698	1	277.4	162866	37.1246	32.4327	1.1	289.5	157858	35.9832	31.6177	1.1	294.6	155696	35.4903	30.3178	1
			replicate 3	264.24	152177	34.9592	30.6229	0.8	249.3	167846	38.5587	34.3167	0.9	274.3	158336	36.3739	32.4941	0.9	268.6	154732	35.5461	31.5188	0.8	262.1	158510	36.414	32.2035	0.9	271.5		160803	36.9406	32.5609	1	277.4	162627	37.3598	32.4238	1	289.5	157634	32.2126	31.6109	0.9	294.6	155460	35.7132	30.3021	1
			Average	265.003	152325	34.9027	30.6185	0.866667	249.3	168017	38.4982	34.3095	0.933333	274.3	158488	36.3149	32.4868	0.933333	268.6	154876	35.4873	31.5135	0.9	262.1	158652	36.3523	32.1975	0.966667	271.5	950172	160964	36.8822	32.5554	1	277.4	162785	37.2993	32.4184	1.06667	289.5	157780	34.8193	31.6053	1.06667	294.6	155614	35.6563	30.2999	1
			STDEV	1.29624	128.512	0.146842	0.0183989	0.057735	3.48093e-14	148.314	0.16107	0.0183894	0.057735	0	132.381	0.151289	0.0158985	0.057735	0	125.595	0.150008	0.017657	0.1	0	122.771	0.152553	0.0174334	0.057735	0		140.109	0.153624	0.0177433	0	0	136.16	0.153659	0.0176874	0.057735	0	126.965	2.26174	0.0160114	0.152753	0	133.8	0.146073	0.0190427	0
			SEM	0.0796268	0.329274	0.0248554	0.00332507	0.0620174	2.20462e-15	0.36183	0.0259594	0.0031395	0.0597614	0	0.332528	0.0251054	0.00278935	0.0597614	0	0.319138	0.0251812	0.00314535	0.105409	0	0.308229	0.025302	0.00307235	0.058722	0		0.349221	0.0252959	0.00310972	0	0	0.337477	0.0251598	0.00310648	0.0559017	0	0.319639	0.383295	0.00284805	0.147902	0	0.339182	0.0244626	0.00345945	0
			CV	0.48914	0.0843668	0.420718	0.0600908	6.66173	1.39628e-14	0.0882732	0.418383	0.0535986	6.1859	0	0.0835274	0.416604	0.0489384	6.1859	0	0.0810935	0.422708	0.05603	11.1111	0	0.077384	0.419652	0.0541451	5.97259	0		0.0870433	0.416527	0.0545017	0	0	0.0836445	0.411961	0.0545597	5.41266	0	0.0804698	6.49566	0.0506604	14.3205	0	0.0859822	0.40967	0.0628472	0
Wyoming	Cheyenne	Laramie County	replicate 1	2694	22191.7	0.5126	3.9117	0	154.3	23062.7	0.5327	4.2307	0	157.8	21986.4	0.5079	3.9594	0	151.3	20343.4	0.4699	3.6918	0	150.3	20619.7	0.4763	3.85	0	157.8		20911.4	0.4831	3.7443	0	146.1	21049.9	0.4863	3.6906	0	137.3	21666.9	0.5005	3.8118	0	135	19954.2	0.4609	3.6857	0
			replicate 2	2692	22168	0.5144	3.9199	0	154.3	23042.7	0.5347	4.2397	0	157.8	21968.6	0.5097	3.9679	0	151.3	20328.7	0.4717	3.6998	0	150.3	20596.6	0.4779	3.858	0	157.8		20883.4	0.4846	3.7519	0	146.1	21027.6	0.4879	3.6983	0	137.3	21644.1	0.5022	3.8198	0	135	19927.4	0.4624	3.6932	0
			replicate 3	2696	22166.1	0.514	3.9189	0	154.3	23040.8	0.5343	4.2386	0	157.8	21968.6	0.5095	3.9668	0	151.3	20328.7	0.4714	3.6988	0	150.3	20596.6	0.4776	3.857	0	157.8		20883.4	0.4843	3.7509	0	146.1	21027.6	0.4876	3.6974	0	137.3	21644.1	0.5019	3.8188	0	135	19927.4	0.4621	3.6922	0
			Average	2694	22175.3	0.513667	3.91683	0	154.3	23048.7	0.5339	4.23633	0	157.8	21974.5	0.509033	3.9647	0	151.3	20333.6	0.471	3.6968	0	150.3	20604.3	0.477267	3.855	0	157.8	98377	20892.7	0.484	3.74903	0	146.1	21035	0.487267	3.69543	0	137.3	21651.7	0.501533	3.8168	0	135	19936.3	0.4618	3.69037	0
			STDEV	2	14.2634	0.000945163	0.00447363	0	0	12.1327	0.0010583	0.00490951	0	0	10.2768	0.000986577	0.00462277	0	0	8.48705	0.000964365	0.0043589	0	0	13.3368	0.00085049	0.0043589	0	0		16.1658	0.000793725	0.00412957	0	0	12.8749	0.00085049	0.00420991	0	0	13.1636	0.000907377	0.0043589	0	0	15.473	0.000793725	0.00407226	0
			SEM	1.1547	8.23495	0.00054569	0.00258285	0	0	7.00484	0.00061101	0.00283451	0	0	5.93333	0.0005696	0.00266896	0	0	4.9	0.000556776	0.00251661	0	0	7.7	0.000491031	0.00251661	0	0		9.33333	0.000458258	0.00238421	0	0	7.43333	0.000491031	0.00243059	0	0	7.6	0.000523874	0.00251661	0	0	8.93333	0.000458258	0.00235112	0
			CV	0.074239	0.064321	0.184003	0.114215	#DIV/0!	0	0.0526395	0.198221	0.115891	#DIV/0!	0	0.046767	0.193814	0.116598	#DIV/0!	0	0.041739	0.204748	0.11791	#DIV/0!	0	0.0647282	0.1782	0.113071	#DIV/0!	0		0.0773753	0.163993	0.11015	#DIV/0!	0	0.061207	0.174543	0.113922	#DIV/0!	0	0.060797	0.180921	0.114203	#DIV/0!	0	0.077612	0.171876	0.110348	#DIV/0!
[truncated: 6 more columns]

## Sheet: County VIRRS Radiance-Summary
					2012					2013					2014					2015					2016					2017					2018					2019					2020
State	Most populous city	County containing the most populous city		Calculated square milage	Sum	Mean	Stdev	Min	Max	Sum	Mean	Stdev	Min	Max	Sum	Mean	Stdev	Min	Max	Sum	Mean	Stdev	Min	Max	Sum	Mean	Stdev	Min	Max	Sum	Mean	Stdev	Min	Max	Sum	Mean	Stdev	Min	Max	Sum	Mean	Stdev	Min	Max	Sum	Mean	Stdev	Min	Max
Alabama	Huntsville	Madison County	Average	811	69261.6	5.81767	12.5845	0	158.4	70525.8	5.9239	12.7801	0	150.1	71239.5	5.98383	12.6837	0	147.7	68952.2	5.7917	12.2709	0	137.1	69325.5	5.82307	12.1528	0	139.6	68337.5	5.74007	11.8258	0	144.8	68353.4	5.7414	11.4951	0	133.2	70004.4	5.88007	11.8744	0	141	69472.8	5.83543	12.2042	0	145.3
Arizona	Phoenix	Maricopa County	Average	9252.67	626078	4.69833	14.6891	0	355.9	627749	4.7109	14.7216	0	352.6	609785	4.5761	14.1735	0	340.7	603447	4.52853	13.9738	0	316.4	609069	4.57067	14.0592	0	308.8	608970	4.56997	14.0687	0	331.3	604466	4.53617	14.0193	0	312.9	606422	4.55083	14.133	0	326.2	617227	4.6357	14.2206	0	315.1
Arkansas	Little Rock	Pulaski County	Average	811.667	92047.7	7.7439	15.1147	0	164.9	92546	7.7858	15.2882	0	204.7	90420.7	7.607	15.2668	0	238	92236.6	7.75973	15.4357	0	252.8	91976.7	7.7379	15.6505	0	251.2	91270.9	7.6785	15.336	0	229	88899	7.47897	14.5364	0	189	87931.5	7.39757	14.6195	0	218.4	84602.9	7.11757	14.2577	0	212.4
California	Los Angeles	Los Angeles County	Average	4116.67	863330	14.3893	26.2697	0	297.3	882697	14.7121	27.6321	0	381.5	870837	14.5144	27.2008	0	375	880617	14.6774	27.7758	0	411.8	880395	14.6737	27.5775	0	383.7	885719	14.7059	27.6467	0	379.8	890735	14.846	27.2171	0	363.8	887522	14.7925	27.173	0	341.1	897437	14.9566	27.357	0	348
Colorado	Denver	Denver County	Average	154.063	96587.6	39.9905	36.7778	0.7	328.2	100038	41.4192	37.837	0.6	326.2	95397.7	39.4978	36.4198	0.6	292.2	95848.9	39.6845	36.9989	0.6	314.3	98238.2	40.6737	37.1277	0.6	302.9	96969.5	40.1483	36.3948	0.7	300.5	98001.6	40.5755	36.1544	0.6	313.4	99003.8	40.9904	37.1079	0.6	298.4	97149.3	40.2227	35.8602	0.6	262.3
Conneticut	Bridgeport	Fairfield County	Average	705.667	64336.8	5.69547	10.4212	0	121.8	66550.5	5.8914	10.7893	0	119.5	64670.4	5.725	10.3733	0	118	62066.1	5.49447	10.1539	0	123.3	60391.4	5.3462	9.6995	0	127.1	59337.7	5.25323	9.4113	0	109.4	59345.2	5.25357	9.16437	0	108.9	234832	5.20813	9.13463	0	110.5	56562.3	5.00723	9.0889	0	111.7
Delaware	Wilmington	New Castle County	Average	491.333	81399.9	10.6126	17.1497	0	217.5	83979.2	10.9489	17.9967	0	220.3	83958	10.9461	17.528	0	202.6	81329.5	10.6034	16.7182	0	172.4	78715.2	10.2626	14.4391	0	156.1	76947.7	10.0322	15.8373	0	150.4	76559.6	9.98153	15.4925	0	157	76708.7	10.001	15.6664	0	147.9	75525.9	9.8468	15.7247	0	203.3
District of Columbia	Washington	Washington DC	Average	68.0433	100619	95.8055	72.8096	7.5	464.5	101434	96.581	75.445	6.5	464.7	102307	97.4127	75.0694	6.5	458.6	98542.5	93.8281	72.3411	6.7	429.6	95743.9	91.1636	71.3498	6.5	419.1	93694.6	89.2122	69.7238	6.6	428.4	94275.3	89.7652	70.445	7.3	440.4	94486.5	89.9658	71.1643	6.9	450.8	91588.2	87.2064	70.0429	6.9	451.5
Florida	Jacksonville	Duval County	Average	873.667	150515	12.3568	18.4589	0	199.1	147669	12.1231	18.024	0	203.3	144556	11.8676	17.6539	0	191.5	140175	11.5079	17.0102	0	195.8	141334	11.6031	17.3211	0	200.6	142023	11.6596	17.3354	0	202.4	140960	11.5724	16.8645	0	182.2	142898	11.7314	17.077	0	199.1	143918	11.8152	17.3337	0	219.8
Georgia	Atlanta	Fulton County	Average	530.667	183382	23.9226	31.0449	0.6	335.8	184230	24.0333	31.3395	0.5	347.2	180350	23.5272	30.7257	0.6	324	172467	22.4988	29.4315	0.5	307.2	170432	22.2333	29.4745	0.5	323.6	170810	22.2825	30.1319	0.5	338	169477	22.1085	30.2885	0.5	413	172208	22.4649	30.9439	0	396.7	171483	22.3704	30.5201	0	392.3
Idaho	Boise	Ada County	Average	1059.67	62753.8	3.5684	10.5429	0	175.267	64259.1	3.65403	11.0588	0	189.4	62023.3	3.5269	10.4547	0	147.4	60595.7	3.4457	10.2181	0	156.2	61442.6	3.49387	10.206	0	159.8	62700.9	3.56543	10.1561	0	175	63532.3	3.6127	10.1797	0	182.5	64802.7	3.68493	10.4669	0	186	53768.6	3.81567	10.8134	0	176.5
Illinois	Chicago	Cook County	Average	998	817591	50.6475	47.5019	1.46667	357.9	860658	53.3153	51.1547	1.33333	387.1	820127	50.8046	48.3883	1.36667	379.7	803498	49.7745	46.9644	1.33333	375.7	795192	49.2656	46.7763	1.26667	411.9	771234	47.7758	44.9156	1.3	391.3	751723	46.5672	42.3579	1.53333	343.1	718750	44.5246	39.3631	1.56667	333.8	706371	43.7577	37.6827	1.46667	316.2
Indiana	Indianapolis	Marion County	Average	402	181795	29.0145	27.1023	1.4	288.6	185070	29.537	27.9136	1.4	272.9	178377	28.4688	26.7825	1.5	273.8	176187	28.1195	26.4742	1.4	277.1	177515	28.3314	27.0362	1.4	311.4	173688	27.7205	26.607	1.4	345.2	177727	28.3652	26.539	1.5	329.2	173557	27.6997	26.2378	1.6	335.8	175018	27.9328	25.5617	1.5	346.3
Iowa	Des Moines	Polk County	Average	595	101230	10.5709	20.1524	0	229.7	107202	11.1946	21.5943	0	238.4	101106	10.558	20.1774	0	221.8	99098.3	10.3484	19.9244	0	225.3	97711.3	10.2035	19.5904	0	222.1	100578	10.5063	19.9556	0	221.5	99824.5	10.4242	19.5669	0	227	100631	10.5084	19.9195	0	234.6	105804	11.0486	21.0512	0	256.9
Kansas	Wichita	Sedgwick County	Average	1013.67	90733.3	5.89443	13.7082	0	211.5	95742.1	6.2198	14.7195	0	215.8	89828.4	5.83563	13.4063	0	168.4	86393.8	5.6125	12.7991	0	174.5	85063	5.52607	12.8533	0	196.6	84704.4	5.50277	12.7256	0	188.4	89673.1	5.82553	13.8279	0	187.4	90297.2	5.8661	14.1108	0	192.9	92313.9	5.99713	14.4713	0	184.5
Kentucky	Louisville	Jefferson County	Average	399.333	151190	24.6886	29.0815	0.8	333.2	153817	25.1555	30.0133	0.7	350.5	153395	25.0865	29.4013	0.766667	322.967	147590	24.1372	27.8029	0.766667	285	147781	24.1683	27.9034	0.7	278.8	142093	23.2382	25.6582	0.666667	234.2	144600	23.7146	25.6234	0.666667	225.133	142327	23.2764	25.1307	0.7	222.5	142611	23.8489	24.9609	0.533333	219.6
Louisiana	New Orleans	Orleans Parish	Average	267.39	74945.1	20.1479	34.0222	0	281.367	74087.3	19.8504	35.1789	0	352.3	67628.6	18.1812	32.0396	0	325	65861	17.7059	31.3984	0	316.5	66760.9	17.9479	32.3212	0	313.5	63061.4	16.9534	31.0869	0	290.8	60015.7	99.2294	29.8291	0	300.8	60009.8	16.1331	29.5681	0	289.9	58575.3	15.7472	28.993	0	276.7
Maine	Portland	Cumberland County	Average	1076.67	32180.3	1.79163	5.6685	0	116.6	32676.4	1.81927	6.1287	0	124.7	32294.7	1.79803	5.6709	0	117.5	29292.3	1.63087	5.23767	0	111.6	29852.8	1.6621	5.3912	0	113.9	30632.6	1.7055	5.52317	0	120.9	30782.9	1.71387	5.44877	0	113.1	29320.2	1.63243	5.1863	0	98.4	25970.2	1.44593	5.06077	0	94.3
Maryland	Baltimore	None	Average	n/a
Massachusetts	Boston	Suffolk County	Average	83.8933	61590.8	45.1007	41.8069	0	225.333	63800.6	46.7189	43.332	0	240.1	60333.1	44.1797	41.0741	0	233.5	56302.8	41.2285	37.5749	0	228.5	56449.1	41.3356	38.5087	0	256	56588.6	41.4377	39.0275	0	243.2	56071	41.0587	38.5306	0	248.4	57712.5	42.2609	40.705	0	345.233	55253.5	40.4604	39.1709	0	311.867
Michigan	Detroit	Wayne County	Average	646.667	268449	25.5286	23.5156	0.733333	305.1	268269	25.5115	24.5449	0.7	368	256821	24.4228	22.6445	0.733333	319.3	253172	24.0759	22.7765	0.633333	321.3	261598	24.8771	24.1142	0.666667	353.4	260333	24.7568	24.5077	0.7	385.4	259020	24.632	25.6136	0.7	559.4	263062	25.0163	25.6716	0.733333	478.3	272403	25.9047	25.7985	0.633333	437.9
Minnesota	Minneapolis	Hennepin County	Average	607.667	165968	16.066	23.3427	0.6	303.9	171911	16.6414	25.2257	0.6	324.2	168317	16.2934	24.0282	0.6	309.7	164216	15.8965	23.6651	0.5	333.3	156500	15.1496	22.9799	0.5	287.1	153230	14.833	22.4408	0.5	283.9	159760	15.4652	22.3942	0.5	266.4	145120	14.048	20.4925	0.5	253	151666	14.6817	21.9083	0	251.7
Mississippi	Jackson	Hinds County	Average	885.667	61650.7	4.89533	13.6466	0	199.9	60307.4	4.7887	13.5873	0	183.9	57824.4	4.5915	12.8086	0	170.6	56396.8	4.47813	12.6444	0	172.9	57266.8	4.54723	13.0432	0	175	54702.1	4.34357	12.3779	0	179.7	53208	4.22493	12.0018	0	186.5	50392.1	4.00137	11.4721	0	185.7	46484.3	3.69107	11.027	0	184.4
Missouri	Kansas City	Jackson County	Average	617	153776	16.091	25.6324	0.5	266.2	159660	16.7067	26.6287	0.5	279.1	152221	15.9283	25.8998	0	269.8	147772	15.4627	24.9818	0	259	147762	15.4617	25.2809	0	279.5	145879	15.2647	24.9491	0	308.3	149418	15.6349	25.5317	0	297.6	150292	15.7264	25.9052	0	294.2	149611	15.6552	25.5089	0	280.8
Montana	Billings	Yellowstone County	Average	2654.33	32303.2	0.703167	4.8512	0	157.5	32077.7	0.698233	5.11297	0	170.7	32969.6	0.717633	5.20193	0	158.6	31211.8	0.6794	5.0508	0	159.3	31617.9	0.688233	5.1071	0	154.8	33383.5	0.726667	5.15343	0	164.6	33509	0.7294	5.27093	0	156.3	36376.4	0.7918	5.56797	0	166.8	33235	0.723433	5.46427	0	158.4
Nebraska	Omaha	Douglas County	Average	343.143	119123	21.5422	28.6922	0.6	372.7	127362	23.0322	30.6915	0.5	362.7	124792	22.5675	29.4432	0.6	298	122411	22.137	28.4519	0.5	256.4	120966	128.92	28.4029	0.5	253.6	120396	21.7724	28.345	0.5	274.9	131950	22.0534	28.2556	0.5	271.1	120251	21.7462	28.1661	0.5	273	119407	21.5937	27.3345	0	266.9
Nevada	Las Vegas	Clark County	Average	8118.33	316032	3.7311	24.7532	0	1573.1	456167	3.76807	25.3669	0	1713.9	448772	3.70693	24.5034	0	1741	440546	3.63903	23.7761	0	1675.9	434492	3.589	22.9443	0	1603.2	436915	3.60897	23.1382	0	1670	443235	3.66123	22.1507	0	1480.7	450690	3.72277	22.6431	0	1533.6	458539	3.78763	21.9315	0	1237.4
New Hampshire	Manchester	Hillsborough County	Average	895.667	35428.6	2.40907	7.16737	0	124.2	37455.3	2.5469	7.784	0	127.2	36544.7	2.48493	7.22727	0	111.9	32817.5	2.2315	6.71873	0	101.8	33192	2.25693	6.75703	0	109.7	32506.8	2.21037	6.51217	0	114	33088.5	2.24993	6.7542	0	120.3	32166.2	2.18723	6.61747	0	129.2	29168.4	1.98337	6.35607	0	114.2
New Jersey	Newark	Essex County	Average	129.063	72361.1	35.2924	35.5028	1.9	308.5	75907.4	37.022	37.6813	1.8	342.5	75351.6	36.751	38.1783	2.1	347.2	75144	36.6497	38.4508	2	338.2	74627.7	36.3979	38.2859	1.9	337.3	75110.7	36.6335	38.0044	2.1	311.3	73921.3	36.0534	36.4364	2.1	267.3	74000	36.0918	37.2383	2.1	304.1	74164.7	36.1721	37.1897	2.1	309.9
New Mexico	Albuquerque	Bernalillo County	Average	1166.33	99350.1	5.79383	16.5476	0	220.1	98511.5	5.7449	16.4766	0	219.8	94817.8	5.52953	15.9922	0	224.6	92277.5	5.3814	15.3511	0	208.1	91739.3	5.35	15.1877	0	214.7	91907.4	5.3598	15.2125	0	242.7	90134.6	5.2564	15.0559	0	240.6	91345.4	5.327	15.3119	0	234.6	93693.7	5.46397	15.837	0	237.1
New York	New York City	Multiple	Average	n/a
North Carolina	Charlotte	Mecklenburg County	Average	547.333	173830	21.5572	22.7027	0.9	231.1	175420	21.7544	23.2298	0.9	235.4	173365	21.4996	22.4282	0.9	214.3	169542	21.0255	21.7184	0.9	224.7	170181	21.1047	21.7887	0.9	217.3	167782	20.8071	21.3622	0.9	238	168914	20.9475	21.2175	1	227.7	165844	20.5668	21.0639	1	230.5	165664	20.5446	21.5108	0.9	278
North Dakota	Fargo	Cass County	Average	1772.67	53249.6	1.70453	9.57213	0	180.9	52531.9	1.68157	9.61617	0	171.5	52893.8	1.69313	9.49623	0	166.2	53590.4	1.71547	9.51633	0	170.4	50246.3	1.6084	9.24043	0	166.8	53110.2	1.70007	9.55083	0	185.4	53589.7	1.73133	9.8197	0	239.4	52141.4	1.66907	9.41867	0	221.6	51175.8	1.63817	9.52837	0	223.3
Ohio	Columbus	Franklin County	Average	546	208942	24.3721	24.881	0.7	240.4	211560	24.6775	25.5774	0.7	283.2	208941	24.372	25.1747	0.7	238.9	202287	23.5959	24.0578	0.7	228.5	199435	23.2632	24.2555	0.6	226.1	192894	22.5002	23.2874	0.6	231	192789	22.4879	23.0488	0.6	252	194105	22.6414	23.1677	0.6	265.3	195615	22.8176	22.9744	0.5	228.4
Oklahoma	Oklahoma	Oklahoma County	Average	724.667	176626	16.5041	24.4965	0.5	312.8	180779	16.8922	20.7628	0	346.9	179064	16.732	25.2667	0	383.3	178517	16.6809	24.7567	0	337.7	178232	16.6543	24.5557	0	317.4	177922	16.6253	24.249	0	315.3	178415	16.6713	24.2915	0	326.4	178198	16.651	24.5019	0	315	180946	16.9077	25.004	0	315.4
Oregon	Portland	Multnomah County	Average	466.667	84555.6	10.5798	16.6703	0	202	88238.5	11.0406	18.3347	0	226.4	88028.1	11.0143	18.2965	0	221.6	81941.5	10.2527	17.5128	0	215.6	75400.3	9.43427	16.5711	0	220	72489.8	9.07007	14.6902	0	163.4	62471.3	9.06777	14.978	0	166.5	74129.5	9.2752	15.3621	0	178.1	72801.8	9.1091	15.2733	0	161.4
Pennsylvania	Philadelphia	Philadelphia County	Average	142.75	132797	59.2052	35.6562	4	275	136043	60.6527	36.8567	3.6	286.1	135677	60.4892	36.7463	4	288.5	134749	60.0757	36.165	4	288.9	132516	59.0799	36.3631	3.5	286.9	130347	58.113	35.6273	3.5	286.9	129663	57.8082	35.536	4.1	284.267	126808	56.5353	34.8812	3.8	267	126545	56.4181	36.6296	3.7	443.8
Rhode Island	Providence	Providence County	Average	437	62818.8	8.8948	17.7219	0	198.7	66499.6	9.41597	18.7309	0	221.5	67038.7	9.4923	18.4804	0	205.5	64070.6	9.072	17.7132	0	198.1	62671.5	8.8739	17.1457	0	199.6	59438.9	8.41613	15.6853	0	189	57295	8.11263	14.847	0	179	56448.7	7.9928	14.7311	0	182.9	53934.3	7.63677	14.6313	0	176.4
South Carolina	Chaleston	Charleston County	Average	1192.33	64887.4	3.8028	11.7546	0	203.6	64204.6	3.76283	11.8487	0	213.2	63062.1	3.69587	11.6759	0	199.2	60765.4	3.56133	11.4348	0	204.5	60580.9	3.5505	11.4346	0	189.3	61373.6	3.59693	11.3294	0	183.7	63327.5	3.71143	11.3881	0	184.3	62594	3.66837	11.3088	0	193.3	64033.7	3.7528	11.8234	0	199.9
South Dakota	Sioux Falls	Minnehaha County	Average	815.333	41478.7	3.06033	10.7211	0	197	44317.3	3.2698	11.6916	0	222	44754.1	3.30203	11.6615	0	237	44367.3	3.2735	11.4685	0	213.2	43473.9	3.20757	11.5692	0	209.9	44020.6	3.24793	11.4755	0	202.3	45232	3.3373	11.6548	0	189.9	43877	3.2373	11.2787	0	186	45065.6	3.32503	11.6786	0	182.2
Tennessee	Nashville	Davidson County	Average	529.667	144091	18.2461	25.2706	0.6	279.7	145107	18.3748	25.864	0.2	299	143148	18.1267	25.7243	0	316.7	136796	17.3225	25.2343	0.5	322.2	134452	17.0256	24.9529	0.5	310.3	130129	16.4781	24.2521	0.5	320.2	132016	16.7171	24.6432	0.5	333.2	134271	17.0027	24.8409	0.5	337.6	134135	16.9854	24.7807	0	344.1
Texas	Houston	Harris County	Average	1806.67	865254	34.5267	37.749	0	376.7	883619	35.2595	38.658	0	378.6	865196	34.5243	37.5914	0	367.1	841442	33.5764	36.2798	0	339.3	848572	33.861	36.4423	0	421.1	873706	34.8639	36.433	0	383.4	870579	34.7392	35.9819	0	354.4	907885	36.2278	37.0676	0	585.7	931458	37.1684	37.1525	0	349.8
Utah	Salt Lake City	Salt Lake County	Average	798	154589	12.2114	21.6763	0	332.9	159372	12.5891	22.9798	0	356.7	156158	12.3353	15.7099	0	369.5	155046	12.2474	21.9332	0	306.1	152842	12.0734	21.6836	0	291.2	156064	12.3278	21.82	0	330.8	159253	12.5798	21.603	0	293.6	162249	12.8165	22.0565	0	280.2	166948	13.1876	23.1422	0	369.6
Vermont	Burlington	Chittenden County	Average	619.333	10679.9	1.02303	3.47173	0	69.3	11066.2	1.06003	3.9768	0	72.6	11509.7	1.1025	3.75323	0	62.9	10864.9	1.04077	3.70493	0	70.4	10521.4	1.00783	3.622	0	69.8	10623.8	1.01767	3.42813	0	60.6	10344	0.990833	3.3674	0	62.1	10491.6	1.005	3.41427	0	65.3	9225.7	0.883733	3.368	0	64
Virginia	Virginia Beach	None	Average	n/a
Washington	Seattle	King County	Average	2315.67	218585	5.30893	13.8214	0	222	221714	5.38493	14.6021	0	284.4	222106	5.39447	14.8131	0	275.6	211209	5.1298	14.2409	0	285.3	201871	4.903	13.4761	0	250.3	203724	4.94797	13.3991	0	246	200893	4.8792	13.264	0	231.2	208373	5.0609	13.2736	0	227	192437	4.67387	12.5504	0	205.4
West Virginia	Charleston	Kanawha County	Average	915.333	40520.8	2.88453	9.17433	0	192.3	42380.1	3.0169	9.61273	0	200.2	43781.6	3.11667	9.68033	0	198.5	41772.3	2.9736	9.62777	0	189.7	40338.4	2.87157	9.5328	0	191.6	38009.3	2.70577	8.65153	0	184	37801.4	2.69093	8.35737	0	182.2	35497.2	2.52693	8.32207	0	174.7	33970.5	2.41823	8.2356	0	174.2
Wisconsin	Milwaukee	Milwaukee County	Average	265.003	152325	34.9027	30.6185	0.866667	249.3	168017	38.4982	34.3095	0.933333	274.3	158488	36.3149	32.4868	0.933333	268.6	154876	35.4873	31.5135	0.9	262.1	158652	36.3523	32.1975	0.966667	271.5	160964	36.8822	32.5554	1	277.4	162785	37.2993	32.4184	1.06667	289.5	157780	34.8193	31.6053	1.06667	294.6	155614	35.6563	30.2999	1	255.9
Wyoming	Cheyenne	Laramie County	Average	2694	22175.3	0.513667	3.91683	0	154.3	23048.7	0.5339	4.23633	0	157.8	21974.5	0.509033	3.9647	0	151.3	20333.6	0.471	3.6968	0	150.3	20604.3	0.477267	3.855	0	157.8	20892.7	0.484	3.74903	0	146.1	21035	0.487267	3.69543	0	137.3	21651.7	0.501533	3.8168	0	135	19936.3	0.4618	3.69037	0	130.4
[truncated: 5 more columns]

## Sheet: 2012 Chronic Conditions
Bene_Geo_Lvl	Bene_Geo_Desc	Bene_Age_Lvl	Bene_Demo_Lvl	Bene_Demo_Desc	Bene_Cond	Prvlnc
National	National	All	All	All	Alcohol Abuse	0.0184
National	National	<65	All	All	Alcohol Abuse	0.0502
National	National	65+	All	All	Alcohol Abuse	0.0114
National	National	65+	Race	Asian Pacific Islander	Alcohol Abuse	0.0045
National	National	<65	Race	Asian Pacific Islander	Alcohol Abuse	0.0235
National	National	All	Race	Asian Pacific Islander	Alcohol Abuse	0.0069
National	National	65+	Race	Hispanic	Alcohol Abuse	0.0123
National	National	<65	Race	Hispanic	Alcohol Abuse	0.0444
National	National	All	Race	Hispanic	Alcohol Abuse	0.021
National	National	65+	Race	Native American	Alcohol Abuse	0.0279
National	National	<65	Race	Native American	Alcohol Abuse	0.086
National	National	All	Race	Native American	Alcohol Abuse	0.0477
National	National	65+	Race	non-Hispanic Black	Alcohol Abuse	0.0171
National	National	<65	Race	non-Hispanic Black	Alcohol Abuse	0.0517
National	National	All	Race	non-Hispanic Black	Alcohol Abuse	0.0298
National	National	65+	Race	non-Hispanic White	Alcohol Abuse	0.011
National	National	<65	Race	non-Hispanic White	Alcohol Abuse	0.0508
National	National	All	Race	non-Hispanic White	Alcohol Abuse	0.017
National	National	65+	Sex	Female	Alcohol Abuse	0.0061
National	National	<65	Sex	Female	Alcohol Abuse	0.0325
National	National	All	Sex	Female	Alcohol Abuse	0.0101
National	National	65+	Sex	Male	Alcohol Abuse	0.0186
National	National	<65	Sex	Male	Alcohol Abuse	0.0662
National	National	All	Sex	Male	Alcohol Abuse	0.0287
State	Alabama	All	All	All	Alcohol Abuse	0.0155
State	Alabama	<65	All	All	Alcohol Abuse	0.0357
State	Alabama	65+	All	All	Alcohol Abuse	0.0095
State	Alabama	65+	Race	Asian Pacific Islander	Alcohol Abuse
State	Alabama	<65	Race	Asian Pacific Islander	Alcohol Abuse
State	Alabama	All	Race	Asian Pacific Islander	Alcohol Abuse	0.0061
State	Alabama	65+	Race	Hispanic	Alcohol Abuse	0.0074
State	Alabama	<65	Race	Hispanic	Alcohol Abuse	0.028
State	Alabama	All	Race	Hispanic	Alcohol Abuse	0.0145
State	Alabama	65+	Race	Native American	Alcohol Abuse
State	Alabama	<65	Race	Native American	Alcohol Abuse
State	Alabama	All	Race	Native American	Alcohol Abuse	0.0229
State	Alabama	65+	Race	non-Hispanic Black	Alcohol Abuse	0.0142
State	Alabama	<65	Race	non-Hispanic Black	Alcohol Abuse	0.0373
State	Alabama	All	Race	non-Hispanic Black	Alcohol Abuse	0.024
State	Alabama	65+	Race	non-Hispanic White	Alcohol Abuse	0.0087
State	Alabama	<65	Race	non-Hispanic White	Alcohol Abuse	0.0349
State	Alabama	All	Race	non-Hispanic White	Alcohol Abuse	0.0134
State	Alabama	65+	Sex	Female	Alcohol Abuse	0.0043
State	Alabama	<65	Sex	Female	Alcohol Abuse	0.0192
State	Alabama	All	Sex	Female	Alcohol Abuse	0.0073
State	Alabama	65+	Sex	Male	Alcohol Abuse	0.0168
State	Alabama	<65	Sex	Male	Alcohol Abuse	0.0519
State	Alabama	All	Sex	Male	Alcohol Abuse	0.026
County	Alabama : Madison	All	All	All	Alcohol Abuse	0.0126
County	Alabama : Madison	<65	All	All	Alcohol Abuse	0.0375
County	Alabama : Madison	65+	All	All	Alcohol Abuse	0.0079
State	Alaska	All	All	All	Alcohol Abuse	0.0264
State	Alaska	<65	All	All	Alcohol Abuse	0.0759
State	Alaska	65+	All	All	Alcohol Abuse	0.016
State	Alaska	65+	Race	Asian Pacific Islander	Alcohol Abuse	0.0054
State	Alaska	<65	Race	Asian Pacific Islander	Alcohol Abuse	0.0249
State	Alaska	All	Race	Asian Pacific Islander	Alcohol Abuse	0.0093
State	Alaska	65+	Race	Hispanic	Alcohol Abuse
State	Alaska	<65	Race	Hispanic	Alcohol Abuse
State	Alaska	All	Race	Hispanic	Alcohol Abuse	0.0183
State	Alaska	65+	Race	Native American	Alcohol Abuse	0.0385
State	Alaska	<65	Race	Native American	Alcohol Abuse	0.1343
State	Alaska	All	Race	Native American	Alcohol Abuse	0.0626
State	Alaska	65+	Race	non-Hispanic Black	Alcohol Abuse	0.0144
State	Alaska	<65	Race	non-Hispanic Black	Alcohol Abuse	0.0492
State	Alaska	All	Race	non-Hispanic Black	Alcohol Abuse	0.0275
State	Alaska	65+	Race	non-Hispanic White	Alcohol Abuse	0.0131
State	Alaska	<65	Race	non-Hispanic White	Alcohol Abuse	0.064
State	Alaska	All	Race	non-Hispanic White	Alcohol Abuse	0.0207
State	Alaska	65+	Sex	Female	Alcohol Abuse	0.01
State	Alaska	<65	Sex	Female	Alcohol Abuse	0.0628
State	Alaska	All	Sex	Female	Alcohol Abuse	0.0184
State	Alaska	65+	Sex	Male	Alcohol Abuse	0.0223
State	Alaska	<65	Sex	Male	Alcohol Abuse	0.087
State	Alaska	All	Sex	Male	Alcohol Abuse	0.0346
State	Arizona	All	All	All	Alcohol Abuse	0.0189
State	Arizona	<65	All	All	Alcohol Abuse	0.0515
State	Arizona	65+	All	All	Alcohol Abuse	0.0144
State	Arizona	65+	Race	Asian Pacific Islander	Alcohol Abuse	0.0058
State	Arizona	<65	Race	Asian Pacific Islander	Alcohol Abuse	0.0269
State	Arizona	All	Race	Asian Pacific Islander	Alcohol Abuse	0.0086
State	Arizona	65+	Race	Hispanic	Alcohol Abuse	0.0146
State	Arizona	<65	Race	Hispanic	Alcohol Abuse	0.0427
State	Arizona	All	Race	Hispanic	Alcohol Abuse	0.0217
State	Arizona	65+	Race	Native American	Alcohol Abuse	0.0546
State	Arizona	<65	Race	Native American	Alcohol Abuse	0.114
State	Arizona	All	Race	Native American	Alcohol Abuse	0.0708
State	Arizona	65+	Race	non-Hispanic Black	Alcohol Abuse	0.0144
State	Arizona	<65	Race	non-Hispanic Black	Alcohol Abuse	0.0411
State	Arizona	All	Race	non-Hispanic Black	Alcohol Abuse	0.0229
State	Arizona	65+	Race	non-Hispanic White	Alcohol Abuse	0.0133
State	Arizona	<65	Race	non-Hispanic White	Alcohol Abuse	0.048
State	Arizona	All	Race	non-Hispanic White	Alcohol Abuse	0.0166
State	Arizona	65+	Sex	Female	Alcohol Abuse	0.0089
State	Arizona	<65	Sex	Female	Alcohol Abuse	0.0344
State	Arizona	All	Sex	Female	Alcohol Abuse	0.0116
State	Arizona	65+	Sex	Male	Alcohol Abuse	0.0208
State	Arizona	<65	Sex	Male	Alcohol Abuse	0.0657
State	Arizona	All	Sex	Male	Alcohol Abuse	0.0271
County	Arizona : Maricopa	All	All	All	Alcohol Abuse	0.0169
County	Arizona : Maricopa	<65	All	All	Alcohol Abuse	0.0482
County	Arizona : Maricopa	65+	All	All	Alcohol Abuse	0.0128
State	Arkansas	All	All	All	Alcohol Abuse	0.0135
State	Arkansas	<65	All	All	Alcohol Abuse	0.0343
State	Arkansas	65+	All	All	Alcohol Abuse	0.0077
State	Arkansas	65+	Race	Asian Pacific Islander	Alcohol Abuse
State	Arkansas	<65	Race	Asian Pacific Islander	Alcohol Abuse
State	Arkansas	All	Race	Asian Pacific Islander	Alcohol Abuse	0.0071
State	Arkansas	65+	Race	Hispanic	Alcohol Abuse	0.0089
State	Arkansas	<65	Race	Hispanic	Alcohol Abuse	0.0326
State	Arkansas	All	Race	Hispanic	Alcohol Abuse	0.0181
State	Arkansas	65+	Race	Native American	Alcohol Abuse
State	Arkansas	<65	Race	Native American	Alcohol Abuse
State	Arkansas	All	Race	Native American	Alcohol Abuse	0.0175
State	Arkansas	65+	Race	non-Hispanic Black	Alcohol Abuse	0.0115
State	Arkansas	<65	Race	non-Hispanic Black	Alcohol Abuse	0.034
State	Arkansas	All	Race	non-Hispanic Black	Alcohol Abuse	0.0215
State	Arkansas	65+	Race	non-Hispanic White	Alcohol Abuse	0.0074
State	Arkansas	<65	Race	non-Hispanic White	Alcohol Abuse	0.0346
State	Arkansas	All	Race	non-Hispanic White	Alcohol Abuse	0.0125
State	Arkansas	65+	Sex	Female	Alcohol Abuse	0.0037
State	Arkansas	<65	Sex	Female	Alcohol Abuse	0.0208
State	Arkansas	All	Sex	Female	Alcohol Abuse	0.007
State	Arkansas	65+	Sex	Male	Alcohol Abuse	0.0131
State	Arkansas	<65	Sex	Male	Alcohol Abuse	0.0469
State	Arkansas	All	Sex	Male	Alcohol Abuse	0.0217
County	Arkansas : Pulaski	All	All	All	Alcohol Abuse	0.0177
County	Arkansas : Pulaski	<65	All	All	Alcohol Abuse	0.0429
County	Arkansas : Pulaski	65+	All	All	Alcohol Abuse	0.0103
State	California	All	All	All	Alcohol Abuse	0.0198
State	California	<65	All	All	Alcohol Abuse	0.0506
State	California	65+	All	All	Alcohol Abuse	0.0133
State	California	65+	Race	Asian Pacific Islander	Alcohol Abuse	0.0042
State	California	<65	Race	Asian Pacific Islander	Alcohol Abuse	0.0199
State	California	All	Race	Asian Pacific Islander	Alcohol Abuse	0.0059
State	California	65+	Race	Hispanic	Alcohol Abuse	0.0136
State	California	<65	Race	Hispanic	Alcohol Abuse	0.0442
State	California	All	Race	Hispanic	Alcohol Abuse	0.0216
State	California	65+	Race	Native American	Alcohol Abuse	0.0274
State	California	<65	Race	Native American	Alcohol Abuse	0.0806
State	California	All	Race	Native American	Alcohol Abuse	0.0471
State	California	65+	Race	non-Hispanic Black	Alcohol Abuse	0.0208
State	California	<65	Race	non-Hispanic Black	Alcohol Abuse	0.053
State	California	All	Race	non-Hispanic Black	Alcohol Abuse	0.0336
State	California	65+	Race	non-Hispanic White	Alcohol Abuse	0.0143
State	California	<65	Race	non-Hispanic White	Alcohol Abuse	0.0568
State	California	All	Race	non-Hispanic White	Alcohol Abuse	0.0204
State	California	65+	Sex	Female	Alcohol Abuse	0.0079
State	California	<65	Sex	Female	Alcohol Abuse	0.0345
State	California	All	Sex	Female	Alcohol Abuse	0.0118
State	California	65+	Sex	Male	Alcohol Abuse	0.0202
State	California	<65	Sex	Male	Alcohol Abuse	0.0642
State	California	All	Sex	Male	Alcohol Abuse	0.0293
County	California : Los Angeles	All	All	All	Alcohol Abuse	0.0185
County	California : Los Angeles	<65	All	All	Alcohol Abuse	0.0498
County	California : Los Angeles	65+	All	All	Alcohol Abuse	0.0121
State	Colorado	All	All	All	Alcohol Abuse	0.0183
State	Colorado	<65	All	All	Alcohol Abuse	0.0531
State	Colorado	65+	All	All	Alcohol Abuse	0.0114
State	Colorado	65+	Race	Asian Pacific Islander	Alcohol Abuse	0.003
State	Colorado	<65	Race	Asian Pacific Islander	Alcohol Abuse	0.0231
State	Colorado	All	Race	Asian Pacific Islander	Alcohol Abuse	0.007
State	Colorado	65+	Race	Hispanic	Alcohol Abuse	0.0178
State	Colorado	<65	Race	Hispanic	Alcohol Abuse	0.0606
State	Colorado	All	Race	Hispanic	Alcohol Abuse	0.0322
State	Colorado	65+	Race	Native American	Alcohol Abuse	0.033
State	Colorado	<65	Race	Native American	Alcohol Abuse	0.1159
State	Colorado	All	Race	Native American	Alcohol Abuse	0.0666
State	Colorado	65+	Race	non-Hispanic Black	Alcohol Abuse	0.0187
State	Colorado	<65	Race	non-Hispanic Black	Alcohol Abuse	0.0579
State	Colorado	All	Race	non-Hispanic Black	Alcohol Abuse	0.0337
State	Colorado	65+	Race	non-Hispanic White	Alcohol Abuse	0.0108
State	Colorado	<65	Race	non-Hispanic White	Alcohol Abuse	0.051
State	Colorado	All	Race	non-Hispanic White	Alcohol Abuse	0.0162
State	Colorado	65+	Sex	Female	Alcohol Abuse	0.0068
State	Colorado	<65	Sex	Female	Alcohol Abuse	0.0352
State	Colorado	All	Sex	Female	Alcohol Abuse	0.0109
State	Colorado	65+	Sex	Male	Alcohol Abuse	0.0171
State	Colorado	<65	Sex	Male	Alcohol Abuse	0.0689
State	Colorado	All	Sex	Male	Alcohol Abuse	0.0269
State	Connecticut	All	All	All	Alcohol Abuse	0.0241
State	Connecticut	<65	All	All	Alcohol Abuse	0.077
State	Connecticut	65+	All	All	Alcohol Abuse	0.015
State	Connecticut	65+	Race	Asian Pacific Islander	Alcohol Abuse	0.0077
State	Connecticut	<65	Race	Asian Pacific Islander	Alcohol Abuse	0.0493
State	Connecticut	All	Race	Asian Pacific Islander	Alcohol Abuse	0.0144
State	Connecticut	65+	Race	Hispanic	Alcohol Abuse	0.0193
State	Connecticut	<65	Race	Hispanic	Alcohol Abuse	0.0618
State	Connecticut	All	Race	Hispanic	Alcohol Abuse	0.0365
State	Connecticut	65+	Race	Native American	Alcohol Abuse
State	Connecticut	<65	Race	Native American	Alcohol Abuse
State	Connecticut	All	Race	Native American	Alcohol Abuse	0.0438
State	Connecticut	65+	Race	non-Hispanic Black	Alcohol Abuse	0.0223
State	Connecticut	<65	Race	non-Hispanic Black	Alcohol Abuse	0.0724
State	Connecticut	All	Race	non-Hispanic Black	Alcohol Abuse	0.0394
State	Connecticut	65+	Race	non-Hispanic White	Alcohol Abuse	0.0146
State	Connecticut	<65	Race	non-Hispanic White	Alcohol Abuse	0.0821
State	Connecticut	All	Race	non-Hispanic White	Alcohol Abuse	0.0224
State	Connecticut	65+	Sex	Female	Alcohol Abuse	0.0088
State	Connecticut	<65	Sex	Female	Alcohol Abuse	0.0549
State	Connecticut	All	Sex	Female	Alcohol Abuse	0.0146
State	Connecticut	65+	Sex	Male	Alcohol Abuse	0.0238
State	Connecticut	<65	Sex	Male	Alcohol Abuse	0.0981
State	Connecticut	All	Sex	Male	Alcohol Abuse	0.0369
County	Connecticut : Fairfield	All	All	All	Alcohol Abuse	0.0193
County	Connecticut : Fairfield	<65	All	All	Alcohol Abuse	0.0551
County	Connecticut : Fairfield	65+	All	All	Alcohol Abuse	0.0148
State	Delaware	All	All	All	Alcohol Abuse	0.0173
State	Delaware	<65	All	All	Alcohol Abuse	0.0487
State	Delaware	65+	All	All	Alcohol Abuse	0.0117
State	Delaware	65+	Race	Asian Pacific Islander	Alcohol Abuse
State	Delaware	<65	Race	Asian Pacific Islander	Alcohol Abuse
State	Delaware	All	Race	Asian Pacific Islander	Alcohol Abuse
State	Delaware	65+	Race	Hispanic	Alcohol Abuse	0.0158
State	Delaware	<65	Race	Hispanic	Alcohol Abuse	0.0312
State	Delaware	All	Race	Hispanic	Alcohol Abuse	0.0212
State	Delaware	65+	Race	Native American	Alcohol Abuse
State	Delaware	<65	Race	Native American	Alcohol Abuse
State	Delaware	All	Race	Native American	Alcohol Abuse
State	Delaware	65+	Race	non-Hispanic Black	Alcohol Abuse	0.0134
State	Delaware	<65	Race	non-Hispanic Black	Alcohol Abuse	0.0464
State	Delaware	All	Race	non-Hispanic Black	Alcohol Abuse	0.024
State	Delaware	65+	Race	non-Hispanic White	Alcohol Abuse	0.0115
State	Delaware	<65	Race	non-Hispanic White	Alcohol Abuse	0.0519
State	Delaware	All	Race	non-Hispanic White	Alcohol Abuse	0.0163
State	Delaware	65+	Sex	Female	Alcohol Abuse	0.0061
State	Delaware	<65	Sex	Female	Alcohol Abuse	0.0302
State	Delaware	All	Sex	Female	Alcohol Abuse	0.0095
State	Delaware	65+	Sex	Male	Alcohol Abuse	0.0189
State	Delaware	<65	Sex	Male	Alcohol Abuse	0.0678
State	Delaware	All	Sex	Male	Alcohol Abuse	0.0272
County	Delaware : New Castle	All	All	All	Alcohol Abuse	0.0197
County	Delaware : New Castle	<65	All	All	Alcohol Abuse	0.0555
County	Delaware : New Castle	65+	All	All	Alcohol Abuse	0.0127
State	District of Columbia	All	All	All	Alcohol Abuse	0.0316
State	District of Columbia	<65	All	All	Alcohol Abuse	0.0771
State	District of Columbia	65+	All	All	Alcohol Abuse	0.0191
State	District of Columbia	65+	Race	Asian Pacific Islander	Alcohol Abuse
State	District of Columbia	<65	Race	Asian Pacific Islander	Alcohol Abuse
State	District of Columbia	All	Race	Asian Pacific Islander	Alcohol Abuse
State	District of Columbia	65+	Race	Hispanic	Alcohol Abuse	0.0115
State	District of Columbia	<65	Race	Hispanic	Alcohol Abuse	0.0777
State	District of Columbia	All	Race	Hispanic	Alcohol Abuse	0.0237
State	District of Columbia	65+	Race	Native American	Alcohol Abuse
State	District of Columbia	<65	Race	Native American	Alcohol Abuse
State	District of Columbia	All	Race	Native American	Alcohol Abuse
State	District of Columbia	65+	Race	non-Hispanic Black	Alcohol Abuse	0.0233
State	District of Columbia	<65	Race	non-Hispanic Black	Alcohol Abuse	0.0771
State	District of Columbia	All	Race	non-Hispanic Black	Alcohol Abuse	0.0386
State	District of Columbia	65+	Race	non-Hispanic White	Alcohol Abuse	0.014
State	District of Columbia	<65	Race	non-Hispanic White	Alcohol Abuse	0.0767
State	District of Columbia	All	Race	non-Hispanic White	Alcohol Abuse	0.0179
State	District of Columbia	65+	Sex	Female	Alcohol Abuse	0.0092
State	District of Columbia	<65	Sex	Female	Alcohol Abuse	0.0508
State	District of Columbia	All	Sex	Female	Alcohol Abuse	0.0166
State	District of Columbia	65+	Sex	Male	Alcohol Abuse	0.0343
State	District of Columbia	<65	Sex	Male	Alcohol Abuse	0.1012
State	District of Columbia	All	Sex	Male	Alcohol Abuse	0.0521
State	Florida	All	All	All	Alcohol Abuse	0.0183
State	Florida	<65	All	All	Alcohol Abuse	0.0503
State	Florida	65+	All	All	Alcohol Abuse	0.0132
State	Florida	65+	Race	Asian Pacific Islander	Alcohol Abuse	0.005
State	Florida	<65	Race	Asian Pacific Islander	Alcohol Abuse	0.0221
State	Florida	All	Race	Asian Pacific Islander	Alcohol Abuse	0.0072
State	Florida	65+	Race	Hispanic	Alcohol Abuse	0.0091
State	Florida	<65	Race	Hispanic	Alcohol Abuse	0.0339
State	Florida	All	Race	Hispanic	Alcohol Abuse	0.0142
State	Florida	65+	Race	Native American	Alcohol Abuse	0.0155
State	Florida	<65	Race	Native American	Alcohol Abuse	0.0658
State	Florida	All	Race	Native American	Alcohol Abuse	0.0323
State	Florida	65+	Race	non-Hispanic Black	Alcohol Abuse	0.0145
State	Florida	<65	Race	non-Hispanic Black	Alcohol Abuse	0.0417
State	Florida	All	Race	non-Hispanic Black	Alcohol Abuse	0.0245
State	Florida	65+	Race	non-Hispanic White	Alcohol Abuse	0.0136
State	Florida	<65	Race	non-Hispanic White	Alcohol Abuse	0.0572
State	Florida	All	Race	non-Hispanic White	Alcohol Abuse	0.0183
State	Florida	65+	Sex	Female	Alcohol Abuse	0.0076
State	Florida	<65	Sex	Female	Alcohol Abuse	0.0335
State	Florida	All	Sex	Female	Alcohol Abuse	0.0106
State	Florida	65+	Sex	Male	Alcohol Abuse	0.0204
State	Florida	<65	Sex	Male	Alcohol Abuse	0.0654
State	Florida	All	Sex	Male	Alcohol Abuse	0.0277
County	Florida : Duval	All	All	All	Alcohol Abuse	0.022
County	Florida : Duval	<65	All	All	Alcohol Abuse	0.0518
County	Florida : Duval	65+	All	All	Alcohol Abuse	0.015
State	Georgia	All	All	All	Alcohol Abuse	0.0177
State	Georgia	<65	All	All	Alcohol Abuse	0.0406
State	Georgia	65+	All	All	Alcohol Abuse	0.0118
State	Georgia	65+	Race	Asian Pacific Islander	Alcohol Abuse	0.0055
State	Georgia	<65	Race	Asian Pacific Islander	Alcohol Abuse	0.0139
State	Georgia	All	Race	Asian Pacific Islander	Alcohol Abuse	0.0067
State	Georgia	65+	Race	Hispanic	Alcohol Abuse	0.0087
State	Georgia	<65	Race	Hispanic	Alcohol Abuse	0.0257
State	Georgia	All	Race	Hispanic	Alcohol Abuse	0.0133
State	Georgia	65+	Race	Native American	Alcohol Abuse
State	Georgia	<65	Race	Native American	Alcohol Abuse
State	Georgia	All	Race	Native American	Alcohol Abuse	0.0247
State	Georgia	65+	Race	non-Hispanic Black	Alcohol Abuse	0.0167
State	Georgia	<65	Race	non-Hispanic Black	Alcohol Abuse	0.0416
State	Georgia	All	Race	non-Hispanic Black	Alcohol Abuse	0.0263
State	Georgia	65+	Race	non-Hispanic White	Alcohol Abuse	0.0109
State	Georgia	<65	Race	non-Hispanic White	Alcohol Abuse	0.041
State	Georgia	All	Race	non-Hispanic White	Alcohol Abuse	0.0155
State	Georgia	65+	Sex	Female	Alcohol Abuse	0.006
State	Georgia	<65	Sex	Female	Alcohol Abuse	0.024
State	Georgia	All	Sex	Female	Alcohol Abuse	0.0093
State	Georgia	65+	Sex	Male	Alcohol Abuse	0.0195
State	Georgia	<65	Sex	Male	Alcohol Abuse	0.0565
State	Georgia	All	Sex	Male	Alcohol Abuse	0.0283
County	Georgia : Fulton	All	All	All	Alcohol Abuse	0.0225
County	Georgia : Fulton	<65	All	All	Alcohol Abuse	0.0553
County	Georgia : Fulton	65+	All	All	Alcohol Abuse	0.0149
State	Hawaii	All	All	All	Alcohol Abuse	0.0131
State	Hawaii	<65	All	All	Alcohol Abuse	0.0384
State	Hawaii	65+	All	All	Alcohol Abuse	0.0094
State	Hawaii	65+	Race	Asian Pacific Islander	Alcohol Abuse	0.0059
State	Hawaii	<65	Race	Asian Pacific Islander	Alcohol Abuse	0.0263
State	Hawaii	All	Race	Asian Pacific Islander	Alcohol Abuse	0.008
State	Hawaii	65+	Race	Hispanic	Alcohol Abuse	0.0133
State	Hawaii	<65	Race	Hispanic	Alcohol Abuse	0.0302
State	Hawaii	All	Race	Hispanic	Alcohol Abuse	0.017
State	Hawaii	65+	Race	Native American	Alcohol Abuse
State	Hawaii	<65	Race	Native American	Alcohol Abuse
State	Hawaii	All	Race	Native American	Alcohol Abuse
State	Hawaii	65+	Race	non-Hispanic Black	Alcohol Abuse
State	Hawaii	<65	Race	non-Hispanic Black	Alcohol Abuse
State	Hawaii	All	Race	non-Hispanic Black	Alcohol Abuse	0.0243
State	Hawaii	65+	Race	non-Hispanic White	Alcohol Abuse	0.0172
State	Hawaii	<65	Race	non-Hispanic White	Alcohol Abuse	0.0599
State	Hawaii	All	Race	non-Hispanic White	Alcohol Abuse	0.0237
State	Hawaii	65+	Sex	Female	Alcohol Abuse	0.0047
State	Hawaii	<65	Sex	Female	Alcohol Abuse	0.0233
State	Hawaii	All	Sex	Female	Alcohol Abuse	0.0065
State	Hawaii	65+	Sex	Male	Alcohol Abuse	0.0151
State	Hawaii	<65	Sex	Male	Alcohol Abuse	0.0488
State	Hawaii	All	Sex	Male	Alcohol Abuse	0.0204
State	Idaho	All	All	All	Alcohol Abuse	0.0169
State	Idaho	<65	All	All	Alcohol Abuse	0.0487
State	Idaho	65+	All	All	Alcohol Abuse	0.0102
State	Idaho	65+	Race	Asian Pacific Islander	Alcohol Abuse
State	Idaho	<65	Race	Asian Pacific Islander	Alcohol Abuse
State	Idaho	All	Race	Asian Pacific Islander	Alcohol Abuse	0.0103
State	Idaho	65+	Race	Hispanic	Alcohol Abuse	0.0099
State	Idaho	<65	Race	Hispanic	Alcohol Abuse	0.0517
State	Idaho	All	Race	Hispanic	Alcohol Abuse	0.0239
State	Idaho	65+	Race	Native American	Alcohol Abuse	0.0314
State	Idaho	<65	Race	Native American	Alcohol Abuse	0.093
State	Idaho	All	Race	Native American	Alcohol Abuse	0.0552
State	Idaho	65+	Race	non-Hispanic Black	Alcohol Abuse
State	Idaho	<65	Race	non-Hispanic Black	Alcohol Abuse
State	Idaho	All	Race	non-Hispanic Black	Alcohol Abuse	0.0329
State	Idaho	65+	Race	non-Hispanic White	Alcohol Abuse	0.0101
State	Idaho	<65	Race	non-Hispanic White	Alcohol Abuse	0.0478
State	Idaho	All	Race	non-Hispanic White	Alcohol Abuse	0.0163
State	Idaho	65+	Sex	Female	Alcohol Abuse	0.0058
State	Idaho	<65	Sex	Female	Alcohol Abuse	0.0388
State	Idaho	All	Sex	Female	Alcohol Abuse	0.0109
State	Idaho	65+	Sex	Male	Alcohol Abuse	0.0153
State	Idaho	<65	Sex	Male	Alcohol Abuse	0.0573
State	Idaho	All	Sex	Male	Alcohol Abuse	0.0235
County	Idaho : Ada	All	All	All	Alcohol Abuse	0.0206
County	Idaho : Ada	<65	All	All	Alcohol Abuse	0.0601
County	Idaho : Ada	65+	All	All	Alcohol Abuse	0.0122
State	Illinois	All	All	All	Alcohol Abuse	0.0166
State	Illinois	<65	All	All	Alcohol Abuse	0.0512
State	Illinois	65+	All	All	Alcohol Abuse	0.0104
State	Illinois	65+	Race	Asian Pacific Islander	Alcohol Abuse	0.0037
State	Illinois	<65	Race	Asian Pacific Islander	Alcohol Abuse	0.0221
State	Illinois	All	Race	Asian Pacific Islander	Alcohol Abuse	0.0058
State	Illinois	65+	Race	Hispanic	Alcohol Abuse	0.0118
State	Illinois	<65	Race	Hispanic	Alcohol Abuse	0.0429
State	Illinois	All	Race	Hispanic	Alcohol Abuse	0.0199
State	Illinois	65+	Race	Native American	Alcohol Abuse	0.0272
State	Illinois	<65	Race	Native American	Alcohol Abuse	0.0764
State	Illinois	All	Race	Native American	Alcohol Abuse	0.0477
State	Illinois	65+	Race	non-Hispanic Black	Alcohol Abuse	0.0201
State	Illinois	<65	Race	non-Hispanic Black	Alcohol Abuse	0.0624
State	Illinois	All	Race	non-Hispanic Black	Alcohol Abuse	0.0343
State	Illinois	65+	Race	non-Hispanic White	Alcohol Abuse	0.0095
State	Illinois	<65	Race	non-Hispanic White	Alcohol Abuse	0.0487
State	Illinois	All	Race	non-Hispanic White	Alcohol Abuse	0.0141
State	Illinois	65+	Sex	Female	Alcohol Abuse	0.0054
State	Illinois	<65	Sex	Female	Alcohol Abuse	0.0316
State	Illinois	All	Sex	Female	Alcohol Abuse	0.0088
State	Illinois	65+	Sex	Male	Alcohol Abuse	0.0173
State	Illinois	<65	Sex	Male	Alcohol Abuse	0.0696
State	Illinois	All	Sex	Male	Alcohol Abuse	0.0267
County	Illinois : Cook	All	All	All	Alcohol Abuse	0.0206
County	Illinois : Cook	<65	All	All	Alcohol Abuse	0.0585
County	Illinois : Cook	65+	All	All	Alcohol Abuse	0.0133
State	Indiana	All	All	All	Alcohol Abuse	0.0162
State	Indiana	<65	All	All	Alcohol Abuse	0.0479
State	Indiana	65+	All	All	Alcohol Abuse	0.0091
State	Indiana	65+	Race	Asian Pacific Islander	Alcohol Abuse	0.0031
State	Indiana	<65	Race	Asian Pacific Islander	Alcohol Abuse	0.033
State	Indiana	All	Race	Asian Pacific Islander	Alcohol Abuse	0.0073
State	Indiana	65+	Race	Hispanic	Alcohol Abuse	0.0094
State	Indiana	<65	Race	Hispanic	Alcohol Abuse	0.0489
State	Indiana	All	Race	Hispanic	Alcohol Abuse	0.0212
State	Indiana	65+	Race	Native American	Alcohol Abuse
State	Indiana	<65	Race	Native American	Alcohol Abuse
State	Indiana	All	Race	Native American	Alcohol Abuse	0.0521
State	Indiana	65+	Race	non-Hispanic Black	Alcohol Abuse	0.0157
State	Indiana	<65	Race	non-Hispanic Black	Alcohol Abuse	0.0562
State	Indiana	All	Race	non-Hispanic Black	Alcohol Abuse	0.0311
State	Indiana	65+	Race	non-Hispanic White	Alcohol Abuse	0.0087
State	Indiana	<65	Race	non-Hispanic White	Alcohol Abuse	0.0465
State	Indiana	All	Race	non-Hispanic White	Alcohol Abuse	0.0149
State	Indiana	65+	Sex	Female	Alcohol Abuse	0.0041
State	Indiana	<65	Sex	Female	Alcohol Abuse	0.0301
State	Indiana	All	Sex	Female	Alcohol Abuse	0.0082
State	Indiana	65+	Sex	Male	Alcohol Abuse	0.016
State	Indiana	<65	Sex	Male	Alcohol Abuse	0.0648
State	Indiana	All	Sex	Male	Alcohol Abuse	0.0264
County	Indiana : Marion	All	All	All	Alcohol Abuse	0.0247
County	Indiana : Marion	<65	All	All	Alcohol Abuse	0.0593
County	Indiana : Marion	65+	All	All	Alcohol Abuse	0.0137
State	Iowa	All	All	All	Alcohol Abuse	0.0125
State	Iowa	<65	All	All	Alcohol Abuse	0.0443
State	Iowa	65+	All	All	Alcohol Abuse	0.0074
State	Iowa	65+	Race	Asian Pacific Islander	Alcohol Abuse
State	Iowa	<65	Race	Asian Pacific Islander	Alcohol Abuse
State	Iowa	All	Race	Asian Pacific Islander	Alcohol Abuse	0.0086
State	Iowa	65+	Race	Hispanic	Alcohol Abuse	0.011
State	Iowa	<65	Race	Hispanic	Alcohol Abuse	0.0447
State	Iowa	All	Race	Hispanic	Alcohol Abuse	0.0228
State	Iowa	65+	Race	Native American	Alcohol Abuse
State	Iowa	<65	Race	Native American	Alcohol Abuse
State	Iowa	All	Race	Native American	Alcohol Abuse	0.0516
State	Iowa	65+	Race	non-Hispanic Black	Alcohol Abuse	0.0191
State	Iowa	<65	Race	non-Hispanic Black	Alcohol Abuse	0.0607
State	Iowa	All	Race	non-Hispanic Black	Alcohol Abuse	0.0396
State	Iowa	65+	Race	non-Hispanic White	Alcohol Abuse	0.0073
State	Iowa	<65	Race	non-Hispanic White	Alcohol Abuse	0.0434
State	Iowa	All	Race	non-Hispanic White	Alcohol Abuse	0.012
State	Iowa	65+	Sex	Female	Alcohol Abuse	0.0037
State	Iowa	<65	Sex	Female	Alcohol Abuse	0.0299
State	Iowa	All	Sex	Female	Alcohol Abuse	0.0068
State	Iowa	65+	Sex	Male	Alcohol Abuse	0.0125
State	Iowa	<65	Sex	Male	Alcohol Abuse	0.0575
State	Iowa	All	Sex	Male	Alcohol Abuse	0.02
County	Iowa : Polk	All	All	All	Alcohol Abuse	0.0139
County	Iowa : Polk	<65	All	All	Alcohol Abuse	0.0413
County	Iowa : Polk	65+	All	All	Alcohol Abuse	0.0086
State	Kansas	All	All	All	Alcohol Abuse	0.0141
State	Kansas	<65	All	All	Alcohol Abuse	0.0472
State	Kansas	65+	All	All	Alcohol Abuse	0.0079
State	Kansas	65+	Race	Asian Pacific Islander	Alcohol Abuse
State	Kansas	<65	Race	Asian Pacific Islander	Alcohol Abuse
State	Kansas	All	Race	Asian Pacific Islander	Alcohol Abuse	0.0101
State	Kansas	65+	Race	Hispanic	Alcohol Abuse	0.0102
State	Kansas	<65	Race	Hispanic	Alcohol Abuse	0.0432
State	Kansas	All	Race	Hispanic	Alcohol Abuse	0.0196
State	Kansas	65+	Race	Native American	Alcohol Abuse	0.017
State	Kansas	<65	Race	Native American	Alcohol Abuse	0.0647
State	Kansas	All	Race	Native American	Alcohol Abuse	0.0346
State	Kansas	65+	Race	non-Hispanic Black	Alcohol Abuse	0.016
State	Kansas	<65	Race	non-Hispanic Black	Alcohol Abuse	0.0617
State	Kansas	All	Race	non-Hispanic Black	Alcohol Abuse	0.0347
State	Kansas	65+	Race	non-Hispanic White	Alcohol Abuse	0.0076
State	Kansas	<65	Race	non-Hispanic White	Alcohol Abuse	0.0455
State	Kansas	All	Race	non-Hispanic White	Alcohol Abuse	0.0129
State	Kansas	65+	Sex	Female	Alcohol Abuse	0.0038
State	Kansas	<65	Sex	Female	Alcohol Abuse	0.0293
State	Kansas	All	Sex	Female	Alcohol Abuse	0.0073
State	Kansas	65+	Sex	Male	Alcohol Abuse	0.0135
State	Kansas	<65	Sex	Male	Alcohol Abuse	0.0648
State	Kansas	All	Sex	Male	Alcohol Abuse	0.0227
County	Kansas : Sedgwick	All	All	All	Alcohol Abuse	0.019
County	Kansas : Sedgwick	<65	All	All	Alcohol Abuse	0.064
County	Kansas : Sedgwick	65+	All	All	Alcohol Abuse	0.0087
State	Kentucky	All	All	All	Alcohol Abuse	0.0165
State	Kentucky	<65	All	All	Alcohol Abuse	0.0364
State	Kentucky	65+	All	All	Alcohol Abuse	0.0095
State	Kentucky	65+	Race	Asian Pacific Islander	Alcohol Abuse
State	Kentucky	<65	Race	Asian Pacific Islander	Alcohol Abuse
State	Kentucky	All	Race	Asian Pacific Islander	Alcohol Abuse	0.0089
State	Kentucky	65+	Race	Hispanic	Alcohol Abuse	0.0089
State	Kentucky	<65	Race	Hispanic	Alcohol Abuse	0.0316
State	Kentucky	All	Race	Hispanic	Alcohol Abuse	0.0183
State	Kentucky	65+	Race	Native American	Alcohol Abuse
State	Kentucky	<65	Race	Native American	Alcohol Abuse
State	Kentucky	All	Race	Native American	Alcohol Abuse	0.0667
State	Kentucky	65+	Race	non-Hispanic Black	Alcohol Abuse	0.0169
State	Kentucky	<65	Race	non-Hispanic Black	Alcohol Abuse	0.0482
State	Kentucky	All	Race	non-Hispanic Black	Alcohol Abuse	0.0301
State	Kentucky	65+	Race	non-Hispanic White	Alcohol Abuse	0.0092
State	Kentucky	<65	Race	non-Hispanic White	Alcohol Abuse	0.0353
State	Kentucky	All	Race	non-Hispanic White	Alcohol Abuse	0.0157
State	Kentucky	65+	Sex	Female	Alcohol Abuse	0.0043
State	Kentucky	<65	Sex	Female	Alcohol Abuse	0.0207
State	Kentucky	All	Sex	Female	Alcohol Abuse	0.0079
State	Kentucky	65+	Sex	Male	Alcohol Abuse	0.0166
State	Kentucky	<65	Sex	Male	Alcohol Abuse	0.0497
State	Kentucky	All	Sex	Male	Alcohol Abuse	0.0268
County	Kentucky : Jefferson	All	All	All	Alcohol Abuse	0.0213
County	Kentucky : Jefferson	<65	All	All	Alcohol Abuse	0.0498
County	Kentucky : Jefferson	65+	All	All	Alcohol Abuse	0.0135
State	Louisiana	All	All	All	Alcohol Abuse	0.0176
State	Louisiana	<65	All	All	Alcohol Abuse	0.0402
State	Louisiana	65+	All	All	Alcohol Abuse	0.0106
State	Louisiana	65+	Race	Asian Pacific Islander	Alcohol Abuse
State	Louisiana	<65	Race	Asian Pacific Islander	Alcohol Abuse
State	Louisiana	All	Race	Asian Pacific Islander	Alcohol Abuse	0.0066
State	Louisiana	65+	Race	Hispanic	Alcohol Abuse	0.0085
State	Louisiana	<65	Race	Hispanic	Alcohol Abuse	0.0353
State	Louisiana	All	Race	Hispanic	Alcohol Abuse	0.015
State	Louisiana	65+	Race	Native American	Alcohol Abuse
State	Louisiana	<65	Race	Native American	Alcohol Abuse
State	Louisiana	All	Race	Native American	Alcohol Abuse
State	Louisiana	65+	Race	non-Hispanic Black	Alcohol Abuse	0.0156
State	Louisiana	<65	Race	non-Hispanic Black	Alcohol Abuse	0.0407
State	Louisiana	All	Race	non-Hispanic Black	Alcohol Abuse	0.0255
State	Louisiana	65+	Race	non-Hispanic White	Alcohol Abuse	0.0094
State	Louisiana	<65	Race	non-Hispanic White	Alcohol Abuse	0.0405
State	Louisiana	All	Race	non-Hispanic White	Alcohol Abuse	0.0148
State	Louisiana	65+	Sex	Female	Alcohol Abuse	0.0045
State	Louisiana	<65	Sex	Female	Alcohol Abuse	0.0203
State	Louisiana	All	Sex	Female	Alcohol Abuse	0.0076
State	Louisiana	65+	Sex	Male	Alcohol Abuse	0.0191
State	Louisiana	<65	Sex	Male	Alcohol Abuse	0.0562
State	Louisiana	All	Sex	Male	Alcohol Abuse	0.0299
County	Louisiana : Orleans	All	All	All	Alcohol Abuse	0.027
County	Louisiana : Orleans	<65	All	All	Alcohol Abuse	0.049
County	Louisiana : Orleans	65+	All	All	Alcohol Abuse	0.0159
State	Maine	All	All	All	Alcohol Abuse	0.0259
State	Maine	<65	All	All	Alcohol Abuse	0.0664
State	Maine	65+	All	All	Alcohol Abuse	0.0141
State	Maine	65+	Race	Asian Pacific Islander	Alcohol Abuse
State	Maine	<65	Race	Asian Pacific Islander	Alcohol Abuse
State	Maine	All	Race	Asian Pacific Islander	Alcohol Abuse	0.025
State	Maine	65+	Race	Hispanic	Alcohol Abuse
State	Maine	<65	Race	Hispanic	Alcohol Abuse
State	Maine	All	Race	Hispanic	Alcohol Abuse	0.047
State	Maine	65+	Race	Native American	Alcohol Abuse
State	Maine	<65	Race	Native American	Alcohol Abuse
State	Maine	All	Race	Native American	Alcohol Abuse	0.0668
State	Maine	65+	Race	non-Hispanic Black	Alcohol Abuse
State	Maine	<65	Race	non-Hispanic Black	Alcohol Abuse
State	Maine	All	Race	non-Hispanic Black	Alcohol Abuse	0.055
State	Maine	65+	Race	non-Hispanic White	Alcohol Abuse	0.0141
State	Maine	<65	Race	non-Hispanic White	Alcohol Abuse	0.066
State	Maine	All	Race	non-Hispanic White	Alcohol Abuse	0.0255
State	Maine	65+	Sex	Female	Alcohol Abuse	0.0077
State	Maine	<65	Sex	Female	Alcohol Abuse	0.0462
State	Maine	All	Sex	Female	Alcohol Abuse	0.0151
State	Maine	65+	Sex	Male	Alcohol Abuse	0.0226
State	Maine	<65	Sex	Male	Alcohol Abuse	0.084
State	Maine	All	Sex	Male	Alcohol Abuse	0.039
County	Maine : Cumberland	All	All	All	Alcohol Abuse	0.0289
County	Maine : Cumberland	<65	All	All	Alcohol Abuse	0.0833
County	Maine : Cumberland	65+	All	All	Alcohol Abuse	0.0154
State	Maryland	All	All	All	Alcohol Abuse	0.019
State	Maryland	<65	All	All	Alcohol Abuse	0.0596
State	Maryland	65+	All	All	Alcohol Abuse	0.0121
State	Maryland	65+	Race	Asian Pacific Islander	Alcohol Abuse	0.0038
State	Maryland	<65	Race	Asian Pacific Islander	Alcohol Abuse	0.0224
State	Maryland	All	Race	Asian Pacific Islander	Alcohol Abuse	0.0052
State	Maryland	65+	Race	Hispanic	Alcohol Abuse	0.0077
State	Maryland	<65	Race	Hispanic	Alcohol Abuse	0.0403
State	Maryland	All	Race	Hispanic	Alcohol Abuse	0.0134
State	Maryland	65+	Race	Native American	Alcohol Abuse
State	Maryland	<65	Race	Native American	Alcohol Abuse
State	Maryland	All	Race	Native American	Alcohol Abuse
State	Maryland	65+	Race	non-Hispanic Black	Alcohol Abuse	0.0165
State	Maryland	<65	Race	non-Hispanic Black	Alcohol Abuse	0.0633
State	Maryland	All	Race	non-Hispanic Black	Alcohol Abuse	0.0289
State	Maryland	65+	Race	non-Hispanic White	Alcohol Abuse	0.0115
State	Maryland	<65	Race	non-Hispanic White	Alcohol Abuse	0.0593
State	Maryland	All	Race	non-Hispanic White	Alcohol Abuse	0.0167
State	Maryland	65+	Sex	Female	Alcohol Abuse	0.0063
State	Maryland	<65	Sex	Female	Alcohol Abuse	0.0369
State	Maryland	All	Sex	Female	Alcohol Abuse	0.0101
State	Maryland	65+	Sex	Male	Alcohol Abuse	0.0203
State	Maryland	<65	Sex	Male	Alcohol Abuse	0.0817
State	Maryland	All	Sex	Male	Alcohol Abuse	0.0308
State	Massachusetts	All	All	All	Alcohol Abuse	0.0341
State	Massachusetts	<65	All	All	Alcohol Abuse	0.0957
State	Massachusetts	65+	All	All	Alcohol Abuse	0.018
State	Massachusetts	65+	Race	Asian Pacific Islander	Alcohol Abuse	0.007
State	Massachusetts	<65	Race	Asian Pacific Islander	Alcohol Abuse	0.0453
State	Massachusetts	All	Race	Asian Pacific Islander	Alcohol Abuse	0.0147
State	Massachusetts	65+	Race	Hispanic	Alcohol Abuse	0.0217
State	Massachusetts	<65	Race	Hispanic	Alcohol Abuse	0.0702
State	Massachusetts	All	Race	Hispanic	Alcohol Abuse	0.0478
State	Massachusetts	65+	Race	Native American	Alcohol Abuse
State	Massachusetts	<65	Race	Native American	Alcohol Abuse
State	Massachusetts	All	Race	Native American	Alcohol Abuse	0.0721
State	Massachusetts	65+	Race	non-Hispanic Black	Alcohol Abuse	0.027
State	Massachusetts	<65	Race	non-Hispanic Black	Alcohol Abuse	0.1071
State	Massachusetts	All	Race	non-Hispanic Black	Alcohol Abuse	0.0605
State	Massachusetts	65+	Race	non-Hispanic White	Alcohol Abuse	0.0179
State	Massachusetts	<65	Race	non-Hispanic White	Alcohol Abuse	0.1013
State	Massachusetts	All	Race	non-Hispanic White	Alcohol Abuse	0.0323
State	Massachusetts	65+	Sex	Female	Alcohol Abuse	0.01
State	Massachusetts	<65	Sex	Female	Alcohol Abuse	0.0674
State	Massachusetts	All	Sex	Female	Alcohol Abuse	0.0203
State	Massachusetts	65+	Sex	Male	Alcohol Abuse	0.0293
State	Massachusetts	<65	Sex	Male	Alcohol Abuse	0.1226
State	Massachusetts	All	Sex	Male	Alcohol Abuse	0.0521
County	Massachusetts : Suffolk	All	All	All	Alcohol Abuse	0.0498
County	Massachusetts : Suffolk	<65	All	All	Alcohol Abuse	0.1158
County	Massachusetts : Suffolk	65+	All	All	Alcohol Abuse	0.0245
State	Michigan	All	All	All	Alcohol Abuse	0.0212
State	Michigan	<65	All	All	Alcohol Abuse	0.0537
State	Michigan	65+	All	All	Alcohol Abuse	0.0124
State	Michigan	65+	Race	Asian Pacific Islander	Alcohol Abuse	0.0046
State	Michigan	<65	Race	Asian Pacific Islander	Alcohol Abuse	0.0205
State	Michigan	All	Race	Asian Pacific Islander	Alcohol Abuse	0.007
State	Michigan	65+	Race	Hispanic	Alcohol Abuse	0.0158
State	Michigan	<65	Race	Hispanic	Alcohol Abuse	0.0572
State	Michigan	All	Race	Hispanic	Alcohol Abuse	0.0297
State	Michigan	65+	Race	Native American	Alcohol Abuse	0.0199
State	Michigan	<65	Race	Native American	Alcohol Abuse	0.0863
State	Michigan	All	Race	Native American	Alcohol Abuse	0.0449
State	Michigan	65+	Race	non-Hispanic Black	Alcohol Abuse	0.0228
State	Michigan	<65	Race	non-Hispanic Black	Alcohol Abuse	0.0667
State	Michigan	All	Race	non-Hispanic Black	Alcohol Abuse	0.04
State	Michigan	65+	Race	non-Hispanic White	Alcohol Abuse	0.0113
State	Michigan	<65	Race	non-Hispanic White	Alcohol Abuse	0.0496
State	Michigan	All	Race	non-Hispanic White	Alcohol Abuse	0.0182
State	Michigan	65+	Sex	Female	Alcohol Abuse	0.0062
State	Michigan	<65	Sex	Female	Alcohol Abuse	0.0341
State	Michigan	All	Sex	Female	Alcohol Abuse	0.0113
State	Michigan	65+	Sex	Male	Alcohol Abuse	0.0208
State	Michigan	<65	Sex	Male	Alcohol Abuse	0.0718
State	Michigan	All	Sex	Male	Alcohol Abuse	0.0334
County	Michigan : Wayne	All	All	All	Alcohol Abuse	0.029
County	Michigan : Wayne	<65	All	All	Alcohol Abuse	0.0632
County	Michigan : Wayne	65+	All	All	Alcohol Abuse	0.0171
State	Minnesota	All	All	All	Alcohol Abuse	0.0265
State	Minnesota	<65	All	All	Alcohol Abuse	0.0725
State	Minnesota	65+	All	All	Alcohol Abuse	0.0123
State	Minnesota	65+	Race	Asian Pacific Islander	Alcohol Abuse	0.0049
State	Minnesota	<65	Race	Asian Pacific Islander	Alcohol Abuse	0.0252
State	Minnesota	All	Race	Asian Pacific Islander	Alcohol Abuse	0.0149
State	Minnesota	65+	Race	Hispanic	Alcohol Abuse	0.0159
State	Minnesota	<65	Race	Hispanic	Alcohol Abuse	0.0806
State	Minnesota	All	Race	Hispanic	Alcohol Abuse	0.0481
State	Minnesota	65+	Race	Native American	Alcohol Abuse	0.0428
State	Minnesota	<65	Race	Native American	Alcohol Abuse	0.1521
State	Minnesota	All	Race	Native American	Alcohol Abuse	0.098
State	Minnesota	65+	Race	non-Hispanic Black	Alcohol Abuse	0.0257
State	Minnesota	<65	Race	non-Hispanic Black	Alcohol Abuse	0.102
State	Minnesota	All	Race	non-Hispanic Black	Alcohol Abuse	0.0796
State	Minnesota	65+	Race	non-Hispanic White	Alcohol Abuse	0.0119
State	Minnesota	<65	Race	non-Hispanic White	Alcohol Abuse	0.0682
State	Minnesota	All	Race	non-Hispanic White	Alcohol Abuse	0.0235
State	Minnesota	65+	Sex	Female	Alcohol Abuse	0.0069
State	Minnesota	<65	Sex	Female	Alcohol Abuse	0.0555
State	Minnesota	All	Sex	Female	Alcohol Abuse	0.0171
State	Minnesota	65+	Sex	Male	Alcohol Abuse	0.019
State	Minnesota	<65	Sex	Male	Alcohol Abuse	0.0881
State	Minnesota	All	Sex	Male	Alcohol Abuse	0.0373
County	Minnesota : Hennepin	All	All	All	Alcohol Abuse	0.0377
County	Minnesota : Hennepin	<65	All	All	Alcohol Abuse	0.0936
County	Minnesota : Hennepin	65+	All	All	Alcohol Abuse	0.0166
State	Mississippi	All	All	All	Alcohol Abuse	0.016
State	Mississippi	<65	All	All	Alcohol Abuse	0.0376
State	Mississippi	65+	All	All	Alcohol Abuse	0.009
State	Mississippi	65+	Race	Asian Pacific Islander	Alcohol Abuse
State	Mississippi	<65	Race	Asian Pacific Islander	Alcohol Abuse
State	Mississippi	All	Race	Asian Pacific Islander	Alcohol Abuse	0.0098
State	Mississippi	65+	Race	Hispanic	Alcohol Abuse
State	Mississippi	<65	Race	Hispanic	Alcohol Abuse
State	Mississippi	All	Race	Hispanic	Alcohol Abuse	0.019
State	Mississippi	65+	Race	Native American	Alcohol Abuse	0.0403
State	Mississippi	<65	Race	Native American	Alcohol Abuse	0.069
State	Mississippi	All	Race	Native American	Alcohol Abuse	0.0532
State	Mississippi	65+	Race	non-Hispanic Black	Alcohol Abuse	0.0116
State	Mississippi	<65	Race	non-Hispanic Black	Alcohol Abuse	0.0371
State	Mississippi	All	Race	non-Hispanic Black	Alcohol Abuse	0.0219
State	Mississippi	65+	Race	non-Hispanic White	Alcohol Abuse	0.0082
State	Mississippi	<65	Race	non-Hispanic White	Alcohol Abuse	0.038
State	Mississippi	All	Race	non-Hispanic White	Alcohol Abuse	0.0136
State	Mississippi	65+	Sex	Female	Alcohol Abuse	0.0037
State	Mississippi	<65	Sex	Female	Alcohol Abuse	0.0204
State	Mississippi	All	Sex	Female	Alcohol Abuse	0.0073
State	Mississippi	65+	Sex	Male	Alcohol Abuse	0.0163
State	Mississippi	<65	Sex	Male	Alcohol Abuse	0.0542
State	Mississippi	All	Sex	Male	Alcohol Abuse	0.0271
County	Mississippi : Hinds	All	All	All	Alcohol Abuse	0.0169
County	Mississippi : Hinds	<65	All	All	Alcohol Abuse	0.0437
County	Mississippi : Hinds	65+	All	All	Alcohol Abuse	0.0083
State	Missouri	All	All	All	Alcohol Abuse	0.0177
State	Missouri	<65	All	All	Alcohol Abuse	0.0501
State	Missouri	65+	All	All	Alcohol Abuse	0.0095
State	Missouri	65+	Race	Asian Pacific Islander	Alcohol Abuse
State	Missouri	<65	Race	Asian Pacific Islander	Alcohol Abuse
State	Missouri	All	Race	Asian Pacific Islander	Alcohol Abuse	0.0071
State	Missouri	65+	Race	Hispanic	Alcohol Abuse	0.0093
State	Missouri	<65	Race	Hispanic	Alcohol Abuse	0.0635
State	Missouri	All	Race	Hispanic	Alcohol Abuse	0.0268
State	Missouri	65+	Race	Native American	Alcohol Abuse
State	Missouri	<65	Race	Native American	Alcohol Abuse
State	Missouri	All	Race	Native American	Alcohol Abuse	0.0442
State	Missouri	65+	Race	non-Hispanic Black	Alcohol Abuse	0.0184
State	Missouri	<65	Race	non-Hispanic Black	Alcohol Abuse	0.0595
State	Missouri	All	Race	non-Hispanic Black	Alcohol Abuse	0.0353
State	Missouri	65+	Race	non-Hispanic White	Alcohol Abuse	0.009
State	Missouri	<65	Race	non-Hispanic White	Alcohol Abuse	0.0482
State	Missouri	All	Race	non-Hispanic White	Alcohol Abuse	0.0161
State	Missouri	65+	Sex	Female	Alcohol Abuse	0.0048
State	Missouri	<65	Sex	Female	Alcohol Abuse	0.0323
State	Missouri	All	Sex	Female	Alcohol Abuse	0.0097
State	Missouri	65+	Sex	Male	Alcohol Abuse	0.0158
State	Missouri	<65	Sex	Male	Alcohol Abuse	0.0667
State	Missouri	All	Sex	Male	Alcohol Abuse	0.0278
County	Missouri : Jackson	All	All	All	Alcohol Abuse	0.0284
County	Missouri : Jackson	<65	All	All	Alcohol Abuse	0.0761
County	Missouri : Jackson	65+	All	All	Alcohol Abuse	0.0135
State	Montana	All	All	All	Alcohol Abuse	0.0183
State	Montana	<65	All	All	Alcohol Abuse	0.0535
State	Montana	65+	All	All	Alcohol Abuse	0.0122
State	Montana	65+	Race	Asian Pacific Islander	Alcohol Abuse
State	Montana	<65	Race	Asian Pacific Islander	Alcohol Abuse
State	Montana	All	Race	Asian Pacific Islander	Alcohol Abuse
State	Montana	65+	Race	Hispanic	Alcohol Abuse	0.0153
State	Montana	<65	Race	Hispanic	Alcohol Abuse	0.0737
State	Montana	All	Race	Hispanic	Alcohol Abuse	0.0351
State	Montana	65+	Race	Native American	Alcohol Abuse	0.0426
State	Montana	<65	Race	Native American	Alcohol Abuse	0.1133
State	Montana	All	Race	Native American	Alcohol Abuse	0.0666
State	Montana	65+	Race	non-Hispanic Black	Alcohol Abuse
State	Montana	<65	Race	non-Hispanic Black	Alcohol Abuse
State	Montana	All	Race	non-Hispanic Black	Alcohol Abuse	0.0386
State	Montana	65+	Race	non-Hispanic White	Alcohol Abuse	0.0112
State	Montana	<65	Race	non-Hispanic White	Alcohol Abuse	0.0473
State	Montana	All	Race	non-Hispanic White	Alcohol Abuse	0.0162
State	Montana	65+	Sex	Female	Alcohol Abuse	0.0073
State	Montana	<65	Sex	Female	Alcohol Abuse	0.041
State	Montana	All	Sex	Female	Alcohol Abuse	0.0117
State	Montana	65+	Sex	Male	Alcohol Abuse	0.0178
State	Montana	<65	Sex	Male	Alcohol Abuse	0.0641
State	Montana	All	Sex	Male	Alcohol Abuse	0.0257
County	Montana : Yellowstone	All	All	All	Alcohol Abuse	0.0199
County	Montana : Yellowstone	<65	All	All	Alcohol Abuse	0.062
County	Montana : Yellowstone	65+	All	All	Alcohol Abuse	0.0123
State	Nebraska	All	All	All	Alcohol Abuse	0.0132
State	Nebraska	<65	All	All	Alcohol Abuse	0.0487
State	Nebraska	65+	All	All	Alcohol Abuse	0.0078
State	Nebraska	65+	Race	Asian Pacific Islander	Alcohol Abuse
State	Nebraska	<65	Race	Asian Pacific Islander	Alcohol Abuse
State	Nebraska	All	Race	Asian Pacific Islander	Alcohol Abuse
State	Nebraska	65+	Race	Hispanic	Alcohol Abuse	0.012
State	Nebraska	<65	Race	Hispanic	Alcohol Abuse	0.0481
State	Nebraska	All	Race	Hispanic	Alcohol Abuse	0.0237
State	Nebraska	65+	Race	Native American	Alcohol Abuse	0.0485
State	Nebraska	<65	Race	Native American	Alcohol Abuse	0.1049
State	Nebraska	All	Race	Native American	Alcohol Abuse	0.0747
State	Nebraska	65+	Race	non-Hispanic Black	Alcohol Abuse	0.0126
State	Nebraska	<65	Race	non-Hispanic Black	Alcohol Abuse	0.0514
State	Nebraska	All	Race	non-Hispanic Black	Alcohol Abuse	0.0302
State	Nebraska	65+	Race	non-Hispanic White	Alcohol Abuse	0.0076
State	Nebraska	<65	Race	non-Hispanic White	Alcohol Abuse	0.0475
State	Nebraska	All	Race	non-Hispanic White	Alcohol Abuse	0.0122
State	Nebraska	65+	Sex	Female	Alcohol Abuse	0.004
State	Nebraska	<65	Sex	Female	Alcohol Abuse	0.0364
State	Nebraska	All	Sex	Female	Alcohol Abuse	0.0077
State	Nebraska	65+	Sex	Male	Alcohol Abuse	0.0129
State	Nebraska	<65	Sex	Male	Alcohol Abuse	0.0607
State	Nebraska	All	Sex	Male	Alcohol Abuse	0.0202
County	Nebraska : Douglas	All	All	All	Alcohol Abuse	0.0189
County	Nebraska : Douglas	<65	All	All	Alcohol Abuse	0.0579
County	Nebraska : Douglas	65+	All	All	Alcohol Abuse	0.0104
State	Nevada	All	All	All	Alcohol Abuse	0.0207
State	Nevada	<65	All	All	Alcohol Abuse	0.0544
State	Nevada	65+	All	All	Alcohol Abuse	0.0142
State	Nevada	65+	Race	Asian Pacific Islander	Alcohol Abuse	0.0051
State	Nevada	<65	Race	Asian Pacific Islander	Alcohol Abuse	0.0232
State	Nevada	All	Race	Asian Pacific Islander	Alcohol Abuse	0.0076
State	Nevada	65+	Race	Hispanic	Alcohol Abuse	0.0099
State	Nevada	<65	Race	Hispanic	Alcohol Abuse	0.0386
State	Nevada	All	Race	Hispanic	Alcohol Abuse	0.017
State	Nevada	65+	Race	Native American	Alcohol Abuse	0.0205
State	Nevada	<65	Race	Native American	Alcohol Abuse	0.1024
State	Nevada	All	Race	Native American	Alcohol Abuse	0.0464
State	Nevada	65+	Race	non-Hispanic Black	Alcohol Abuse	0.014
State	Nevada	<65	Race	non-Hispanic Black	Alcohol Abuse	0.0534
State	Nevada	All	Race	non-Hispanic Black	Alcohol Abuse	0.0282
State	Nevada	65+	Race	non-Hispanic White	Alcohol Abuse	0.0153
State	Nevada	<65	Race	non-Hispanic White	Alcohol Abuse	0.0593
State	Nevada	All	Race	non-Hispanic White	Alcohol Abuse	0.0212
State	Nevada	65+	Sex	Female	Alcohol Abuse	0.0086
State	Nevada	<65	Sex	Female	Alcohol Abuse	0.0395
State	Nevada	All	Sex	Female	Alcohol Abuse	0.0133
State	Nevada	65+	Sex	Male	Alcohol Abuse	0.0203
State	Nevada	<65	Sex	Male	Alcohol Abuse	0.0684
State	Nevada	All	Sex	Male	Alcohol Abuse	0.0287
County	Nevada : Clark	All	All	All	Alcohol Abuse	0.0193
County	Nevada : Clark	<65	All	All	Alcohol Abuse	0.0494
County	Nevada : Clark	65+	All	All	Alcohol Abuse	0.0129
State	New Hampshire	All	All	All	Alcohol Abuse	0.0233
State	New Hampshire	<65	All	All	Alcohol Abuse	0.0662
State	New Hampshire	65+	All	All	Alcohol Abuse	0.0144
State	New Hampshire	65+	Race	Asian Pacific Islander	Alcohol Abuse
State	New Hampshire	<65	Race	Asian Pacific Islander	Alcohol Abuse
State	New Hampshire	All	Race	Asian Pacific Islander	Alcohol Abuse	0.0179
State	New Hampshire	65+	Race	Hispanic	Alcohol Abuse	0.0164
State	New Hampshire	<65	Race	Hispanic	Alcohol Abuse	0.0534
State	New Hampshire	All	Race	Hispanic	Alcohol Abuse	0.0327
State	New Hampshire	65+	Race	Native American	Alcohol Abuse
State	New Hampshire	<65	Race	Native American	Alcohol Abuse
State	New Hampshire	All	Race	Native American	Alcohol Abuse
State	New Hampshire	65+	Race	non-Hispanic Black	Alcohol Abuse	0.019
State	New Hampshire	<65	Race	non-Hispanic Black	Alcohol Abuse	0.0685
State	New Hampshire	All	Race	non-Hispanic Black	Alcohol Abuse	0.0401
State	New Hampshire	65+	Race	non-Hispanic White	Alcohol Abuse	0.0144
State	New Hampshire	<65	Race	non-Hispanic White	Alcohol Abuse	0.0669
State	New Hampshire	All	Race	non-Hispanic White	Alcohol Abuse	0.0231
State	New Hampshire	65+	Sex	Female	Alcohol Abuse	0.0088
State	New Hampshire	<65	Sex	Female	Alcohol Abuse	0.0501
State	New Hampshire	All	Sex	Female	Alcohol Abuse	0.0153
State	New Hampshire	65+	Sex	Male	Alcohol Abuse	0.0218
State	New Hampshire	<65	Sex	Male	Alcohol Abuse	0.083
State	New Hampshire	All	Sex	Male	Alcohol Abuse	0.0333
County	New Hampshire : Hillsborough	All	All	All	Alcohol Abuse	0.0277
County	New Hampshire : Hillsborough	<65	All	All	Alcohol Abuse	0.0805
County	New Hampshire : Hillsborough	65+	All	All	Alcohol Abuse	0.0155
State	New Jersey	All	All	All	Alcohol Abuse	0.0162
State	New Jersey	<65	All	All	Alcohol Abuse	0.0508
State	New Jersey	65+	All	All	Alcohol Abuse	0.0109
State	New Jersey	65+	Race	Asian Pacific Islander	Alcohol Abuse	0.0047
State	New Jersey	<65	Race	Asian Pacific Islander	Alcohol Abuse	0.022
State	New Jersey	All	Race	Asian Pacific Islander	Alcohol Abuse	0.0064
State	New Jersey	65+	Race	Hispanic	Alcohol Abuse	0.0103
State	New Jersey	<65	Race	Hispanic	Alcohol Abuse	0.0388
State	New Jersey	All	Race	Hispanic	Alcohol Abuse	0.0177
State	New Jersey	65+	Race	Native American	Alcohol Abuse	0
State	New Jersey	<65	Race	Native American	Alcohol Abuse	0.0803
State	New Jersey	All	Race	Native American	Alcohol Abuse	0.0314
State	New Jersey	65+	Race	non-Hispanic Black	Alcohol Abuse	0.0152
State	New Jersey	<65	Race	non-Hispanic Black	Alcohol Abuse	0.0546
State	New Jersey	All	Race	non-Hispanic Black	Alcohol Abuse	0.0263
State	New Jersey	65+	Race	non-Hispanic White	Alcohol Abuse	0.0108
State	New Jersey	<65	Race	non-Hispanic White	Alcohol Abuse	0.0535
State	New Jersey	All	Race	non-Hispanic White	Alcohol Abuse	0.0152
State	New Jersey	65+	Sex	Female	Alcohol Abuse	0.0061
State	New Jersey	<65	Sex	Female	Alcohol Abuse	0.0328
State	New Jersey	All	Sex	Female	Alcohol Abuse	0.0091
State	New Jersey	65+	Sex	Male	Alcohol Abuse	0.0177
State	New Jersey	<65	Sex	Male	Alcohol Abuse	0.0676
State	New Jersey	All	Sex	Male	Alcohol Abuse	0.0258
County	New Jersey : Essex	All	All	All	Alcohol Abuse	0.0175
County	New Jersey : Essex	<65	All	All	Alcohol Abuse	0.0487
County	New Jersey : Essex	65+	All	All	Alcohol Abuse	0.0115
State	New Mexico	All	All	All	Alcohol Abuse	0.0243
State	New Mexico	<65	All	All	Alcohol Abuse	0.0663
State	New Mexico	65+	All	All	Alcohol Abuse	0.0136
State	New Mexico	65+	Race	Asian Pacific Islander	Alcohol Abuse
State	New Mexico	<65	Race	Asian Pacific Islander	Alcohol Abuse
State	New Mexico	All	Race	Asian Pacific Islander	Alcohol Abuse	0.0151
State	New Mexico	65+	Race	Hispanic	Alcohol Abuse	0.0157
State	New Mexico	<65	Race	Hispanic	Alcohol Abuse	0.0648
State	New Mexico	All	Race	Hispanic	Alcohol Abuse	0.0309
State	New Mexico	65+	Race	Native American	Alcohol Abuse	0.0265
State	New Mexico	<65	Race	Native American	Alcohol Abuse	0.0979
State	New Mexico	All	Race	Native American	Alcohol Abuse	0.0474
State	New Mexico	65+	Race	non-Hispanic Black	Alcohol Abuse	0.0118
State	New Mexico	<65	Race	non-Hispanic Black	Alcohol Abuse	0.0515
State	New Mexico	All	Race	non-Hispanic Black	Alcohol Abuse	0.0256
State	New Mexico	65+	Race	non-Hispanic White	Alcohol Abuse	0.0117
State	New Mexico	<65	Race	non-Hispanic White	Alcohol Abuse	0.0624
State	New Mexico	All	Race	non-Hispanic White	Alcohol Abuse	0.0187
State	New Mexico	65+	Sex	Female	Alcohol Abuse	0.0064
State	New Mexico	<65	Sex	Female	Alcohol Abuse	0.0458
State	New Mexico	All	Sex	Female	Alcohol Abuse	0.0132
State	New Mexico	65+	Sex	Male	Alcohol Abuse	0.0222
State	New Mexico	<65	Sex	Male	Alcohol Abuse	0.0829
State	New Mexico	All	Sex	Male	Alcohol Abuse	0.0366
County	New Mexico : Bernalillo	All	All	All	Alcohol Abuse	0.0291
County	New Mexico : Bernalillo	<65	All	All	Alcohol Abuse	0.0706
County	New Mexico : Bernalillo	65+	All	All	Alcohol Abuse	0.014
State	New York	All	All	All	Alcohol Abuse	0.0189
State	New York	<65	All	All	Alcohol Abuse	0.0517
State	New York	65+	All	All	Alcohol Abuse	0.0116
State	New York	65+	Race	Asian Pacific Islander	Alcohol Abuse	0.0054
State	New York	<65	Race	Asian Pacific Islander	Alcohol Abuse	0.0236
State	New York	All	Race	Asian Pacific Islander	Alcohol Abuse	0.0074
State	New York	65+	Race	Hispanic	Alcohol Abuse	0.0149
State	New York	<65	Race	Hispanic	Alcohol Abuse	0.0462
State	New York	All	Race	Hispanic	Alcohol Abuse	0.024
State	New York	65+	Race	Native American	Alcohol Abuse	0.0283
State	New York	<65	Race	Native American	Alcohol Abuse	0.0846
State	New York	All	Race	Native American	Alcohol Abuse	0.0483
State	New York	65+	Race	non-Hispanic Black	Alcohol Abuse	0.0179
State	New York	<65	Race	non-Hispanic Black	Alcohol Abuse	0.0622
State	New York	All	Race	non-Hispanic Black	Alcohol Abuse	0.0322
State	New York	65+	Race	non-Hispanic White	Alcohol Abuse	0.0109
State	New York	<65	Race	non-Hispanic White	Alcohol Abuse	0.051
State	New York	All	Race	non-Hispanic White	Alcohol Abuse	0.0171
State	New York	65+	Sex	Female	Alcohol Abuse	0.0063
State	New York	<65	Sex	Female	Alcohol Abuse	0.0346
State	New York	All	Sex	Female	Alcohol Abuse	0.0105
State	New York	65+	Sex	Male	Alcohol Abuse	0.0193
State	New York	<65	Sex	Male	Alcohol Abuse	0.0665
State	New York	All	Sex	Male	Alcohol Abuse	0.03
State	North Carolina	All	All	All	Alcohol Abuse	0.0178
State	North Carolina	<65	All	All	Alcohol Abuse	0.047
State	North Carolina	65+	All	All	Alcohol Abuse	0.0107
State	North Carolina	65+	Race	Asian Pacific Islander	Alcohol Abuse	0.0037
State	North Carolina	<65	Race	Asian Pacific Islander	Alcohol Abuse	0.0195
State	North Carolina	All	Race	Asian Pacific Islander	Alcohol Abuse	0.006
State	North Carolina	65+	Race	Hispanic	Alcohol Abuse	0.0086
State	North Carolina	<65	Race	Hispanic	Alcohol Abuse	0.038
State	North Carolina	All	Race	Hispanic	Alcohol Abuse	0.0176
State	North Carolina	65+	Race	Native American	Alcohol Abuse	0.0246
State	North Carolina	<65	Race	Native American	Alcohol Abuse	0.0487
State	North Carolina	All	Race	Native American	Alcohol Abuse	0.0353
State	North Carolina	65+	Race	non-Hispanic Black	Alcohol Abuse	0.0165
State	North Carolina	<65	Race	non-Hispanic Black	Alcohol Abuse	0.0506
State	North Carolina	All	Race	non-Hispanic Black	Alcohol Abuse	0.029
State	North Carolina	65+	Race	non-Hispanic White	Alcohol Abuse	0.0097
State	North Carolina	<65	Race	non-Hispanic White	Alcohol Abuse	0.0458
State	North Carolina	All	Race	non-Hispanic White	Alcohol Abuse	0.0152
State	North Carolina	65+	Sex	Female	Alcohol Abuse	0.0051
State	North Carolina	<65	Sex	Female	Alcohol Abuse	0.0266
State	North Carolina	All	Sex	Female	Alcohol Abuse	0.0089
State	North Carolina	65+	Sex	Male	Alcohol Abuse	0.0183
State	North Carolina	<65	Sex	Male	Alcohol Abuse	0.0674
State	North Carolina	All	Sex	Male	Alcohol Abuse	0.0294
County	North Carolina : Mecklenburg	All	All	All	Alcohol Abuse	0.0183
County	North Carolina : Mecklenburg	<65	All	All	Alcohol Abuse	0.0528
County	North Carolina : Mecklenburg	65+	All	All	Alcohol Abuse	0.0109
State	North Dakota	All	All	All	Alcohol Abuse	0.015
State	North Dakota	<65	All	All	Alcohol Abuse	0.0599
State	North Dakota	65+	All	All	Alcohol Abuse	0.0084
State	North Dakota	65+	Race	Asian Pacific Islander	Alcohol Abuse
State	North Dakota	<65	Race	Asian Pacific Islander	Alcohol Abuse
State	North Dakota	All	Race	Asian Pacific Islander	Alcohol Abuse
State	North Dakota	65+	Race	Hispanic	Alcohol Abuse
State	North Dakota	<65	Race	Hispanic	Alcohol Abuse
State	North Dakota	All	Race	Hispanic	Alcohol Abuse	0.03
State	North Dakota	65+	Race	Native American	Alcohol Abuse	0.0326
State	North Dakota	<65	Race	Native American	Alcohol Abuse	0.1048
State	North Dakota	All	Race	Native American	Alcohol Abuse	0.0652
State	North Dakota	65+	Race	non-Hispanic Black	Alcohol Abuse
State	North Dakota	<65	Race	non-Hispanic Black	Alcohol Abuse
State	North Dakota	All	Race	non-Hispanic Black	Alcohol Abuse	0.0675
State	North Dakota	65+	Race	non-Hispanic White	Alcohol Abuse	0.0079
State	North Dakota	<65	Race	non-Hispanic White	Alcohol Abuse	0.0542
State	North Dakota	All	Race	non-Hispanic White	Alcohol Abuse	0.0132
State	North Dakota	65+	Sex	Female	Alcohol Abuse	0.0042
State	North Dakota	<65	Sex	Female	Alcohol Abuse	0.0428
State	North Dakota	All	Sex	Female	Alcohol Abuse	0.0083
State	North Dakota	65+	Sex	Male	Alcohol Abuse	0.014
State	North Dakota	<65	Sex	Male	Alcohol Abuse	0.0749
State	North Dakota	All	Sex	Male	Alcohol Abuse	0.0234
County	North Dakota : Cass	All	All	All	Alcohol Abuse	0.0205
County	North Dakota : Cass	<65	All	All	Alcohol Abuse	0.0808
County	North Dakota : Cass	65+	All	All	Alcohol Abuse	0.0083
State	Ohio	All	All	All	Alcohol Abuse	0.0202
State	Ohio	<65	All	All	Alcohol Abuse	0.0543
State	Ohio	65+	All	All	Alcohol Abuse	0.0112
State	Ohio	65+	Race	Asian Pacific Islander	Alcohol Abuse	0.0047
State	Ohio	<65	Race	Asian Pacific Islander	Alcohol Abuse	0.032
State	Ohio	All	Race	Asian Pacific Islander	Alcohol Abuse	0.0086
State	Ohio	65+	Race	Hispanic	Alcohol Abuse	0.0136
State	Ohio	<65	Race	Hispanic	Alcohol Abuse	0.0546
State	Ohio	All	Race	Hispanic	Alcohol Abuse	0.0291
State	Ohio	65+	Race	Native American	Alcohol Abuse
State	Ohio	<65	Race	Native American	Alcohol Abuse
State	Ohio	All	Race	Native American	Alcohol Abuse	0.0398
State	Ohio	65+	Race	non-Hispanic Black	Alcohol Abuse	0.0219
State	Ohio	<65	Race	non-Hispanic Black	Alcohol Abuse	0.0657
State	Ohio	All	Race	non-Hispanic Black	Alcohol Abuse	0.04
State	Ohio	65+	Race	non-Hispanic White	Alcohol Abuse	0.0104
State	Ohio	<65	Race	non-Hispanic White	Alcohol Abuse	0.0519
State	Ohio	All	Race	non-Hispanic White	Alcohol Abuse	0.018
State	Ohio	65+	Sex	Female	Alcohol Abuse	0.0056
State	Ohio	<65	Sex	Female	Alcohol Abuse	0.035
State	Ohio	All	Sex	Female	Alcohol Abuse	0.0109
State	Ohio	65+	Sex	Male	Alcohol Abuse	0.0186
State	Ohio	<65	Sex	Male	Alcohol Abuse	0.0713
State	Ohio	All	Sex	Male	Alcohol Abuse	0.0316
County	Ohio : Franklin	All	All	All	Alcohol Abuse	0.0258
County	Ohio : Franklin	<65	All	All	Alcohol Abuse	0.0607
County	Ohio : Franklin	65+	All	All	Alcohol Abuse	0.0132
State	Oklahoma	All	All	All	Alcohol Abuse	0.0138
State	Oklahoma	<65	All	All	Alcohol Abuse	0.0383
State	Oklahoma	65+	All	All	Alcohol Abuse	0.008
State	Oklahoma	65+	Race	Asian Pacific Islander	Alcohol Abuse
State	Oklahoma	<65	Race	Asian Pacific Islander	Alcohol Abuse
State	Oklahoma	All	Race	Asian Pacific Islander	Alcohol Abuse	0.0048
State	Oklahoma	65+	Race	Hispanic	Alcohol Abuse	0.0099
State	Oklahoma	<65	Race	Hispanic	Alcohol Abuse	0.0356
State	Oklahoma	All	Race	Hispanic	Alcohol Abuse	0.0185
State	Oklahoma	65+	Race	Native American	Alcohol Abuse	0.0119
State	Oklahoma	<65	Race	Native American	Alcohol Abuse	0.0508
State	Oklahoma	All	Race	Native American	Alcohol Abuse	0.0236
State	Oklahoma	65+	Race	non-Hispanic Black	Alcohol Abuse	0.0143
State	Oklahoma	<65	Race	non-Hispanic Black	Alcohol Abuse	0.0442
State	Oklahoma	All	Race	non-Hispanic Black	Alcohol Abuse	0.0268
State	Oklahoma	65+	Race	non-Hispanic White	Alcohol Abuse	0.0074
State	Oklahoma	<65	Race	non-Hispanic White	Alcohol Abuse	0.0356
State	Oklahoma	All	Race	non-Hispanic White	Alcohol Abuse	0.012
State	Oklahoma	65+	Sex	Female	Alcohol Abuse	0.0038
State	Oklahoma	<65	Sex	Female	Alcohol Abuse	0.0249
State	Oklahoma	All	Sex	Female	Alcohol Abuse	0.0074
State	Oklahoma	65+	Sex	Male	Alcohol Abuse	0.0135
State	Oklahoma	<65	Sex	Male	Alcohol Abuse	0.0513
State	Oklahoma	All	Sex	Male	Alcohol Abuse	0.0218
County	Oklahoma : Oklahoma	All	All	All	Alcohol Abuse	0.0156
County	Oklahoma : Oklahoma	<65	All	All	Alcohol Abuse	0.0441
County	Oklahoma : Oklahoma	65+	All	All	Alcohol Abuse	0.0089
State	Oregon	All	All	All	Alcohol Abuse	0.0213
State	Oregon	<65	All	All	Alcohol Abuse	0.0514
State	Oregon	65+	All	All	Alcohol Abuse	0.0149
State	Oregon	65+	Race	Asian Pacific Islander	Alcohol Abuse	0.0052
State	Oregon	<65	Race	Asian Pacific Islander	Alcohol Abuse	0.0327
State	Oregon	All	Race	Asian Pacific Islander	Alcohol Abuse	0.0104
State	Oregon	65+	Race	Hispanic	Alcohol Abuse	0.0134
State	Oregon	<65	Race	Hispanic	Alcohol Abuse	0.0414
State	Oregon	All	Race	Hispanic	Alcohol Abuse	0.0222
State	Oregon	65+	Race	Native American	Alcohol Abuse	0.0282
State	Oregon	<65	Race	Native American	Alcohol Abuse	0.0903
State	Oregon	All	Race	Native American	Alcohol Abuse	0.0491
State	Oregon	65+	Race	non-Hispanic Black	Alcohol Abuse	0.0307
State	Oregon	<65	Race	non-Hispanic Black	Alcohol Abuse	0.0575
State	Oregon	All	Race	non-Hispanic Black	Alcohol Abuse	0.0432
State	Oregon	65+	Race	non-Hispanic White	Alcohol Abuse	0.015
State	Oregon	<65	Race	non-Hispanic White	Alcohol Abuse	0.0513
State	Oregon	All	Race	non-Hispanic White	Alcohol Abuse	0.0209
State	Oregon	65+	Sex	Female	Alcohol Abuse	0.0091
State	Oregon	<65	Sex	Female	Alcohol Abuse	0.0363
State	Oregon	All	Sex	Female	Alcohol Abuse	0.0132
State	Oregon	65+	Sex	Male	Alcohol Abuse	0.0216
State	Oregon	<65	Sex	Male	Alcohol Abuse	0.0639
State	Oregon	All	Sex	Male	Alcohol Abuse	0.0301
County	Oregon : Multnomah	All	All	All	Alcohol Abuse	0.0333
County	Oregon : Multnomah	<65	All	All	Alcohol Abuse	0.0719
County	Oregon : Multnomah	65+	All	All	Alcohol Abuse	0.0203
State	Pennsylvania	All	All	All	Alcohol Abuse	0.0175
State	Pennsylvania	<65	All	All	Alcohol Abuse	0.0503
State	Pennsylvania	65+	All	All	Alcohol Abuse	0.0105
State	Pennsylvania	65+	Race	Asian Pacific Islander	Alcohol Abuse	0.0039
State	Pennsylvania	<65	Race	Asian Pacific Islander	Alcohol Abuse	0.03
State	Pennsylvania	All	Race	Asian Pacific Islander	Alcohol Abuse	0.0076
State	Pennsylvania	65+	Race	Hispanic	Alcohol Abuse	0.0165
State	Pennsylvania	<65	Race	Hispanic	Alcohol Abuse	0.039
State	Pennsylvania	All	Race	Hispanic	Alcohol Abuse	0.0264
State	Pennsylvania	65+	Race	Native American	Alcohol Abuse
State	Pennsylvania	<65	Race	Native American	Alcohol Abuse
State	Pennsylvania	All	Race	Native American	Alcohol Abuse	0.0519
State	Pennsylvania	65+	Race	non-Hispanic Black	Alcohol Abuse	0.021
State	Pennsylvania	<65	Race	non-Hispanic Black	Alcohol Abuse	0.0584
State	Pennsylvania	All	Race	non-Hispanic Black	Alcohol Abuse	0.0354
State	Pennsylvania	65+	Race	non-Hispanic White	Alcohol Abuse	0.0099
State	Pennsylvania	<65	Race	non-Hispanic White	Alcohol Abuse	0.0499
State	Pennsylvania	All	Race	non-Hispanic White	Alcohol Abuse	0.016
State	Pennsylvania	65+	Sex	Female	Alcohol Abuse	0.0052
State	Pennsylvania	<65	Sex	Female	Alcohol Abuse	0.0324
State	Pennsylvania	All	Sex	Female	Alcohol Abuse	0.0092
State	Pennsylvania	65+	Sex	Male	Alcohol Abuse	0.018
State	Pennsylvania	<65	Sex	Male	Alcohol Abuse	0.066
State	Pennsylvania	All	Sex	Male	Alcohol Abuse	0.0284
County	Pennsylvania : Philadelphia	All	All	All	Alcohol Abuse	0.0273
County	Pennsylvania : Philadelphia	<65	All	All	Alcohol Abuse	0.0554
County	Pennsylvania : Philadelphia	65+	All	All	Alcohol Abuse	0.0165
State	Rhode Island	All	All	All	Alcohol Abuse	0.0315
State	Rhode Island	<65	All	All	Alcohol Abuse	0.0791
State	Rhode Island	65+	All	All	Alcohol Abuse	0.0167
State	Rhode Island	65+	Race	Asian Pacific Islander	Alcohol Abuse	0.0151
State	Rhode Island	<65	Race	Asian Pacific Islander	Alcohol Abuse	0.0321
State	Rhode Island	All	Race	Asian Pacific Islander	Alcohol Abuse	0.0212
State	Rhode Island	65+	Race	Hispanic	Alcohol Abuse	0.0207
State	Rhode Island	<65	Race	Hispanic	Alcohol Abuse	0.0542
State	Rhode Island	All	Race	Hispanic	Alcohol Abuse	0.0363
State	Rhode Island	65+	Race	Native American	Alcohol Abuse
State	Rhode Island	<65	Race	Native American	Alcohol Abuse
State	Rhode Island	All	Race	Native American	Alcohol Abuse	0.0844
State	Rhode Island	65+	Race	non-Hispanic Black	Alcohol Abuse	0.0273
State	Rhode Island	<65	Race	non-Hispanic Black	Alcohol Abuse	0.1049
State	Rhode Island	All	Race	non-Hispanic Black	Alcohol Abuse	0.0674
State	Rhode Island	65+	Race	non-Hispanic White	Alcohol Abuse	0.016
State	Rhode Island	<65	Race	non-Hispanic White	Alcohol Abuse	0.0818
State	Rhode Island	All	Race	non-Hispanic White	Alcohol Abuse	0.0294
State	Rhode Island	65+	Sex	Female	Alcohol Abuse	0.0086
State	Rhode Island	<65	Sex	Female	Alcohol Abuse	0.0513
State	Rhode Island	All	Sex	Female	Alcohol Abuse	0.0174
State	Rhode Island	65+	Sex	Male	Alcohol Abuse	0.0282
State	Rhode Island	<65	Sex	Male	Alcohol Abuse	0.1057
State	Rhode Island	All	Sex	Male	Alcohol Abuse	0.0499
County	Rhode Island : Providence	All	All	All	Alcohol Abuse	0.0354
County	Rhode Island : Providence	<65	All	All	Alcohol Abuse	0.0815
County	Rhode Island : Providence	65+	All	All	Alcohol Abuse	0.0166
State	South Carolina	All	All	All	Alcohol Abuse	0.0168
State	South Carolina	<65	All	All	Alcohol Abuse	0.0403
State	South Carolina	65+	All	All	Alcohol Abuse	0.0114
State	South Carolina	65+	Race	Asian Pacific Islander	Alcohol Abuse
State	South Carolina	<65	Race	Asian Pacific Islander	Alcohol Abuse
State	South Carolina	All	Race	Asian Pacific Islander	Alcohol Abuse	0.0077
State	South Carolina	65+	Race	Hispanic	Alcohol Abuse	0.0086
State	South Carolina	<65	Race	Hispanic	Alcohol Abuse	0.0251
State	South Carolina	All	Race	Hispanic	Alcohol Abuse	0.013
State	South Carolina	65+	Race	Native American	Alcohol Abuse
State	South Carolina	<65	Race	Native American	Alcohol Abuse
State	South Carolina	All	Race	Native American	Alcohol Abuse
State	South Carolina	65+	Race	non-Hispanic Black	Alcohol Abuse	0.0175
State	South Carolina	<65	Race	non-Hispanic Black	Alcohol Abuse	0.0396
State	South Carolina	All	Race	non-Hispanic Black	Alcohol Abuse	0.0252
State	South Carolina	65+	Race	non-Hispanic White	Alcohol Abuse	0.0102
State	South Carolina	<65	Race	non-Hispanic White	Alcohol Abuse	0.0412
State	South Carolina	All	Race	non-Hispanic White	Alcohol Abuse	0.0146
State	South Carolina	65+	Sex	Female	Alcohol Abuse	0.0054
State	South Carolina	<65	Sex	Female	Alcohol Abuse	0.0219
State	South Carolina	All	Sex	Female	Alcohol Abuse	0.0082
State	South Carolina	65+	Sex	Male	Alcohol Abuse	0.0192
State	South Carolina	<65	Sex	Male	Alcohol Abuse	0.058
State	South Carolina	All	Sex	Male	Alcohol Abuse	0.0275
County	South Carolina : Charleston	All	All	All	Alcohol Abuse	0.0223
County	South Carolina : Charleston	<65	All	All	Alcohol Abuse	0.0608
County	South Carolina : Charleston	65+	All	All	Alcohol Abuse	0.0152
State	South Dakota	All	All	All	Alcohol Abuse	0.0147
State	South Dakota	<65	All	All	Alcohol Abuse	0.0546
State	South Dakota	65+	All	All	Alcohol Abuse	0.0087
State	South Dakota	65+	Race	Asian Pacific Islander	Alcohol Abuse
State	South Dakota	<65	Race	Asian Pacific Islander	Alcohol Abuse
State	South Dakota	All	Race	Asian Pacific Islander	Alcohol Abuse
State	South Dakota	65+	Race	Hispanic	Alcohol Abuse
State	South Dakota	<65	Race	Hispanic	Alcohol Abuse
State	South Dakota	All	Race	Hispanic	Alcohol Abuse	0.03
State	South Dakota	65+	Race	Native American	Alcohol Abuse	0.0461
State	South Dakota	<65	Race	Native American	Alcohol Abuse	0.1164
State	South Dakota	All	Race	Native American	Alcohol Abuse	0.0719
State	South Dakota	65+	Race	non-Hispanic Black	Alcohol Abuse
State	South Dakota	<65	Race	non-Hispanic Black	Alcohol Abuse
State	South Dakota	All	Race	non-Hispanic Black	Alcohol Abuse	0.0572
State	South Dakota	65+	Race	non-Hispanic White	Alcohol Abuse	0.0074
State	South Dakota	<65	Race	non-Hispanic White	Alcohol Abuse	0.0441
State	South Dakota	All	Race	non-Hispanic White	Alcohol Abuse	0.0116
State	South Dakota	65+	Sex	Female	Alcohol Abuse	0.0048
State	South Dakota	<65	Sex	Female	Alcohol Abuse	0.04
State	South Dakota	All	Sex	Female	Alcohol Abuse	0.0088
State	South Dakota	65+	Sex	Male	Alcohol Abuse	0.0138
State	South Dakota	<65	Sex	Male	Alcohol Abuse	0.0682
State	South Dakota	All	Sex	Male	Alcohol Abuse	0.0219
County	South Dakota : Minnehaha	All	All	All	Alcohol Abuse	0.0181
County	South Dakota : Minnehaha	<65	All	All	Alcohol Abuse	0.0627
County	South Dakota : Minnehaha	65+	All	All	Alcohol Abuse	0.0097
State	Tennessee	All	All	All	Alcohol Abuse	0.0155
State	Tennessee	<65	All	All	Alcohol Abuse	0.0402
State	Tennessee	65+	All	All	Alcohol Abuse	0.0091
State	Tennessee	65+	Race	Asian Pacific Islander	Alcohol Abuse	0.0038
State	Tennessee	<65	Race	Asian Pacific Islander	Alcohol Abuse	0.0225
State	Tennessee	All	Race	Asian Pacific Islander	Alcohol Abuse	0.0066
State	Tennessee	65+	Race	Hispanic	Alcohol Abuse	0.0093
State	Tennessee	<65	Race	Hispanic	Alcohol Abuse	0.031
State	Tennessee	All	Race	Hispanic	Alcohol Abuse	0.016
State	Tennessee	65+	Race	Native American	Alcohol Abuse
State	Tennessee	<65	Race	Native American	Alcohol Abuse
State	Tennessee	All	Race	Native American	Alcohol Abuse	0.0277
State	Tennessee	65+	Race	non-Hispanic Black	Alcohol Abuse	0.0139
State	Tennessee	<65	Race	non-Hispanic Black	Alcohol Abuse	0.0432
State	Tennessee	All	Race	non-Hispanic Black	Alcohol Abuse	0.0245
State	Tennessee	65+	Race	non-Hispanic White	Alcohol Abuse	0.0087
State	Tennessee	<65	Race	non-Hispanic White	Alcohol Abuse	0.0398
State	Tennessee	All	Race	non-Hispanic White	Alcohol Abuse	0.0144
State	Tennessee	65+	Sex	Female	Alcohol Abuse	0.0039
State	Tennessee	<65	Sex	Female	Alcohol Abuse	0.0234
State	Tennessee	All	Sex	Female	Alcohol Abuse	0.0074
State	Tennessee	65+	Sex	Male	Alcohol Abuse	0.0161
State	Tennessee	<65	Sex	Male	Alcohol Abuse	0.056
State	Tennessee	All	Sex	Male	Alcohol Abuse	0.0255
County	Tennessee : Davidson	All	All	All	Alcohol Abuse	0.0199
County	Tennessee : Davidson	<65	All	All	Alcohol Abuse	0.0538
County	Tennessee : Davidson	65+	All	All	Alcohol Abuse	0.0118
State	Texas	All	All	All	Alcohol Abuse	0.0161
State	Texas	<65	All	All	Alcohol Abuse	0.0437
State	Texas	65+	All	All	Alcohol Abuse	0.0106
State	Texas	65+	Race	Asian Pacific Islander	Alcohol Abuse	0.0033
State	Texas	<65	Race	Asian Pacific Islander	Alcohol Abuse	0.0237
State	Texas	All	Race	Asian Pacific Islander	Alcohol Abuse	0.0056
State	Texas	65+	Race	Hispanic	Alcohol Abuse	0.0123
State	Texas	<65	Race	Hispanic	Alcohol Abuse	0.0411
State	Texas	All	Race	Hispanic	Alcohol Abuse	0.0194
State	Texas	65+	Race	Native American	Alcohol Abuse	0.0131
State	Texas	<65	Race	Native American	Alcohol Abuse	0.0633
State	Texas	All	Race	Native American	Alcohol Abuse	0.0285
State	Texas	65+	Race	non-Hispanic Black	Alcohol Abuse	0.0139
State	Texas	<65	Race	non-Hispanic Black	Alcohol Abuse	0.0389
State	Texas	All	Race	non-Hispanic Black	Alcohol Abuse	0.0232
State	Texas	65+	Race	non-Hispanic White	Alcohol Abuse	0.0101
State	Texas	<65	Race	non-Hispanic White	Alcohol Abuse	0.0478
State	Texas	All	Race	non-Hispanic White	Alcohol Abuse	0.0145
State	Texas	65+	Sex	Female	Alcohol Abuse	0.0053
State	Texas	<65	Sex	Female	Alcohol Abuse	0.0274
State	Texas	All	Sex	Female	Alcohol Abuse	0.0085
State	Texas	65+	Sex	Male	Alcohol Abuse	0.0175
State	Texas	<65	Sex	Male	Alcohol Abuse	0.0587
State	Texas	All	Sex	Male	Alcohol Abuse	0.0255
County	Texas : Harris	All	All	All	Alcohol Abuse	0.0166
County	Texas : Harris	<65	All	All	Alcohol Abuse	0.0448
County	Texas : Harris	65+	All	All	Alcohol Abuse	0.0109
State	Utah	All	All	All	Alcohol Abuse	0.0114
State	Utah	<65	All	All	Alcohol Abuse	0.04
State	Utah	65+	All	All	Alcohol Abuse	0.0063
State	Utah	65+	Race	Asian Pacific Islander	Alcohol Abuse
State	Utah	<65	Race	Asian Pacific Islander	Alcohol Abuse
State	Utah	All	Race	Asian Pacific Islander	Alcohol Abuse	0.0067
State	Utah	65+	Race	Hispanic	Alcohol Abuse	0.0076
State	Utah	<65	Race	Hispanic	Alcohol Abuse	0.045
State	Utah	All	Race	Hispanic	Alcohol Abuse	0.019
State	Utah	65+	Race	Native American	Alcohol Abuse	0.0247
State	Utah	<65	Race	Native American	Alcohol Abuse	0.0739
State	Utah	All	Race	Native American	Alcohol Abuse	0.0424
State	Utah	65+	Race	non-Hispanic Black	Alcohol Abuse
State	Utah	<65	Race	non-Hispanic Black	Alcohol Abuse
State	Utah	All	Race	non-Hispanic Black	Alcohol Abuse	0.0374
State	Utah	65+	Race	non-Hispanic White	Alcohol Abuse	0.0061
State	Utah	<65	Race	non-Hispanic White	Alcohol Abuse	0.039
State	Utah	All	Race	non-Hispanic White	Alcohol Abuse	0.0107
State	Utah	65+	Sex	Female	Alcohol Abuse	0.0037
State	Utah	<65	Sex	Female	Alcohol Abuse	0.0288
State	Utah	All	Sex	Female	Alcohol Abuse	0.0071
State	Utah	65+	Sex	Male	Alcohol Abuse	0.0095
State	Utah	<65	Sex	Male	Alcohol Abuse	0.0503
State	Utah	All	Sex	Male	Alcohol Abuse	0.0166
County	Utah : Salt Lake	All	All	All	Alcohol Abuse	0.0164
County	Utah : Salt Lake	<65	All	All	Alcohol Abuse	0.0502
County	Utah : Salt Lake	65+	All	All	Alcohol Abuse	0.0093
State	Vermont	All	All	All	Alcohol Abuse	0.0257
State	Vermont	<65	All	All	Alcohol Abuse	0.0746
State	Vermont	65+	All	All	Alcohol Abuse	0.0147
State	Vermont	65+	Race	Asian Pacific Islander	Alcohol Abuse
State	Vermont	<65	Race	Asian Pacific Islander	Alcohol Abuse
State	Vermont	All	Race	Asian Pacific Islander	Alcohol Abuse
State	Vermont	65+	Race	Hispanic	Alcohol Abuse
State	Vermont	<65	Race	Hispanic	Alcohol Abuse
State	Vermont	All	Race	Hispanic	Alcohol Abuse	0.0374
State	Vermont	65+	Race	Native American	Alcohol Abuse
State	Vermont	<65	Race	Native American	Alcohol Abuse
State	Vermont	All	Race	Native American	Alcohol Abuse
State	Vermont	65+	Race	non-Hispanic Black	Alcohol Abuse
State	Vermont	<65	Race	non-Hispanic Black	Alcohol Abuse
State	Vermont	All	Race	non-Hispanic Black	Alcohol Abuse	0.0662
State	Vermont	65+	Race	non-Hispanic White	Alcohol Abuse	0.0148
State	Vermont	<65	Race	non-Hispanic White	Alcohol Abuse	0.074
State	Vermont	All	Race	non-Hispanic White	Alcohol Abuse	0.0254
State	Vermont	65+	Sex	Female	Alcohol Abuse	0.009
State	Vermont	<65	Sex	Female	Alcohol Abuse	0.0572
State	Vermont	All	Sex	Female	Alcohol Abuse	0.0168
State	Vermont	65+	Sex	Male	Alcohol Abuse	0.0221
State	Vermont	<65	Sex	Male	Alcohol Abuse	0.0909
State	Vermont	All	Sex	Male	Alcohol Abuse	0.0365
County	Vermont : Chittenden	All	All	All	Alcohol Abuse	0.0271
County	Vermont : Chittenden	<65	All	All	Alcohol Abuse	0.0818
County	Vermont : Chittenden	65+	All	All	Alcohol Abuse	0.0159
State	Virginia	All	All	All	Alcohol Abuse	0.0165
State	Virginia	<65	All	All	Alcohol Abuse	0.0477
State	Virginia	65+	All	All	Alcohol Abuse	0.0107
State	Virginia	65+	Race	Asian Pacific Islander	Alcohol Abuse	0.0047
State	Virginia	<65	Race	Asian Pacific Islander	Alcohol Abuse	0.017
State	Virginia	All	Race	Asian Pacific Islander	Alcohol Abuse	0.0058
State	Virginia	65+	Race	Hispanic	Alcohol Abuse	0.0077
State	Virginia	<65	Race	Hispanic	Alcohol Abuse	0.0344
State	Virginia	All	Race	Hispanic	Alcohol Abuse	0.0131
State	Virginia	65+	Race	Native American	Alcohol Abuse
State	Virginia	<65	Race	Native American	Alcohol Abuse
State	Virginia	All	Race	Native American	Alcohol Abuse	0.0445
State	Virginia	65+	Race	non-Hispanic Black	Alcohol Abuse	0.0157
State	Virginia	<65	Race	non-Hispanic Black	Alcohol Abuse	0.0504
State	Virginia	All	Race	non-Hispanic Black	Alcohol Abuse	0.0263
State	Virginia	65+	Race	non-Hispanic White	Alcohol Abuse	0.0102
State	Virginia	<65	Race	non-Hispanic White	Alcohol Abuse	0.0475
State	Virginia	All	Race	non-Hispanic White	Alcohol Abuse	0.0149
State	Virginia	65+	Sex	Female	Alcohol Abuse	0.0055
State	Virginia	<65	Sex	Female	Alcohol Abuse	0.0284
State	Virginia	All	Sex	Female	Alcohol Abuse	0.0086
State	Virginia	65+	Sex	Male	Alcohol Abuse	0.0179
State	Virginia	<65	Sex	Male	Alcohol Abuse	0.0661
State	Virginia	All	Sex	Male	Alcohol Abuse	0.0267
State	Washington	All	All	All	Alcohol Abuse	0.0187
State	Washington	<65	All	All	Alcohol Abuse	0.0489
State	Washington	65+	All	All	Alcohol Abuse	0.0126
State	Washington	65+	Race	Asian Pacific Islander	Alcohol Abuse	0.0038
State	Washington	<65	Race	Asian Pacific Islander	Alcohol Abuse	0.0228
State	Washington	All	Race	Asian Pacific Islander	Alcohol Abuse	0.0062
State	Washington	65+	Race	Hispanic	Alcohol Abuse	0.0102
State	Washington	<65	Race	Hispanic	Alcohol Abuse	0.0406
State	Washington	All	Race	Hispanic	Alcohol Abuse	0.0196
State	Washington	65+	Race	Native American	Alcohol Abuse	0.0336
State	Washington	<65	Race	Native American	Alcohol Abuse	0.0883
State	Washington	All	Race	Native American	Alcohol Abuse	0.0532
State	Washington	65+	Race	non-Hispanic Black	Alcohol Abuse	0.0173
State	Washington	<65	Race	non-Hispanic Black	Alcohol Abuse	0.0511
State	Washington	All	Race	non-Hispanic Black	Alcohol Abuse	0.032
State	Washington	65+	Race	non-Hispanic White	Alcohol Abuse	0.013
State	Washington	<65	Race	non-Hispanic White	Alcohol Abuse	0.0494
State	Washington	All	Race	non-Hispanic White	Alcohol Abuse	0.0186
State	Washington	65+	Sex	Female	Alcohol Abuse	0.0075
State	Washington	<65	Sex	Female	Alcohol Abuse	0.0346
State	Washington	All	Sex	Female	Alcohol Abuse	0.0114
State	Washington	65+	Sex	Male	Alcohol Abuse	0.019
State	Washington	<65	Sex	Male	Alcohol Abuse	0.061
State	Washington	All	Sex	Male	Alcohol Abuse	0.0272
County	Washington : King	All	All	All	Alcohol Abuse	0.0199
County	Washington : King	<65	All	All	Alcohol Abuse	0.0606
County	Washington : King	65+	All	All	Alcohol Abuse	0.0128
State	West Virginia	All	All	All	Alcohol Abuse	0.0175
State	West Virginia	<65	All	All	Alcohol Abuse	0.041
State	West Virginia	65+	All	All	Alcohol Abuse	0.0093
State	West Virginia	65+	Race	Asian Pacific Islander	Alcohol Abuse
State	West Virginia	<65	Race	Asian Pacific Islander	Alcohol Abuse
State	West Virginia	All	Race	Asian Pacific Islander	Alcohol Abuse
State	West Virginia	65+	Race	Hispanic	Alcohol Abuse
State	West Virginia	<65	Race	Hispanic	Alcohol Abuse
State	West Virginia	All	Race	Hispanic	Alcohol Abuse	0.0286
State	West Virginia	65+	Race	Native American	Alcohol Abuse
State	West Virginia	<65	Race	Native American	Alcohol Abuse
State	West Virginia	All	Race	Native American	Alcohol Abuse
State	West Virginia	65+	Race	non-Hispanic Black	Alcohol Abuse	0.02
State	West Virginia	<65	Race	non-Hispanic Black	Alcohol Abuse	0.0598
State	West Virginia	All	Race	non-Hispanic Black	Alcohol Abuse	0.0358
State	West Virginia	65+	Race	non-Hispanic White	Alcohol Abuse	0.009
State	West Virginia	<65	Race	non-Hispanic White	Alcohol Abuse	0.04
State	West Virginia	All	Race	non-Hispanic White	Alcohol Abuse	0.0169
State	West Virginia	65+	Sex	Female	Alcohol Abuse	0.0038
State	West Virginia	<65	Sex	Female	Alcohol Abuse	0.0221
State	West Virginia	All	Sex	Female	Alcohol Abuse	0.0076
State	West Virginia	65+	Sex	Male	Alcohol Abuse	0.0162
State	West Virginia	<65	Sex	Male	Alcohol Abuse	0.0541
State	West Virginia	All	Sex	Male	Alcohol Abuse	0.0285
County	West Virginia : Kanawha	All	All	All	Alcohol Abuse	0.0249
County	West Virginia : Kanawha	<65	All	All	Alcohol Abuse	0.0591
County	West Virginia : Kanawha	65+	All	All	Alcohol Abuse	0.0127
State	Wisconsin	All	All	All	Alcohol Abuse	0.0219
State	Wisconsin	<65	All	All	Alcohol Abuse	0.0605
State	Wisconsin	65+	All	All	Alcohol Abuse	0.0134
State	Wisconsin	65+	Race	Asian Pacific Islander	Alcohol Abuse	0.0059
State	Wisconsin	<65	Race	Asian Pacific Islander	Alcohol Abuse	0.026
State	Wisconsin	All	Race	Asian Pacific Islander	Alcohol Abuse	0.0111
State	Wisconsin	65+	Race	Hispanic	Alcohol Abuse	0.0142
State	Wisconsin	<65	Race	Hispanic	Alcohol Abuse	0.0614
State	Wisconsin	All	Race	Hispanic	Alcohol Abuse	0.0327
State	Wisconsin	65+	Race	Native American	Alcohol Abuse	0.0315
State	Wisconsin	<65	Race	Native American	Alcohol Abuse	0.1146
State	Wisconsin	All	Race	Native American	Alcohol Abuse	0.0649
State	Wisconsin	65+	Race	non-Hispanic Black	Alcohol Abuse	0.0224
State	Wisconsin	<65	Race	non-Hispanic Black	Alcohol Abuse	0.0665
State	Wisconsin	All	Race	non-Hispanic Black	Alcohol Abuse	0.0442
State	Wisconsin	65+	Race	non-Hispanic White	Alcohol Abuse	0.0132
State	Wisconsin	<65	Race	non-Hispanic White	Alcohol Abuse	0.0596
State	Wisconsin	All	Race	non-Hispanic White	Alcohol Abuse	0.0205
State	Wisconsin	65+	Sex	Female	Alcohol Abuse	0.0077
State	Wisconsin	<65	Sex	Female	Alcohol Abuse	0.0464
State	Wisconsin	All	Sex	Female	Alcohol Abuse	0.0138
State	Wisconsin	65+	Sex	Male	Alcohol Abuse	0.0211
State	Wisconsin	<65	Sex	Male	Alcohol Abuse	0.0739
State	Wisconsin	All	Sex	Male	Alcohol Abuse	0.032
County	Wisconsin : Milwaukee	All	All	All	Alcohol Abuse	0.0247
County	Wisconsin : Milwaukee	<65	All	All	Alcohol Abuse	0.0602
County	Wisconsin : Milwaukee	65+	All	All	Alcohol Abuse	0.0151
State	Wyoming	All	All	All	Alcohol Abuse	0.0165
State	Wyoming	<65	All	All	Alcohol Abuse	0.0565
State	Wyoming	65+	All	All	Alcohol Abuse	0.0103
State	Wyoming	65+	Race	Asian Pacific Islander	Alcohol Abuse
State	Wyoming	<65	Race	Asian Pacific Islander	Alcohol Abuse
State	Wyoming	All	Race	Asian Pacific Islander	Alcohol Abuse
State	Wyoming	65+	Race	Hispanic	Alcohol Abuse	0.0089
State	Wyoming	<65	Race	Hispanic	Alcohol Abuse	0.0801
State	Wyoming	All	Race	Hispanic	Alcohol Abuse	0.027
State	Wyoming	65+	Race	Native American	Alcohol Abuse	0.0265
State	Wyoming	<65	Race	Native American	Alcohol Abuse	0.1213
State	Wyoming	All	Race	Native American	Alcohol Abuse	0.0571
State	Wyoming	65+	Race	non-Hispanic Black	Alcohol Abuse
State	Wyoming	<65	Race	non-Hispanic Black	Alcohol Abuse
State	Wyoming	All	Race	non-Hispanic Black	Alcohol Abuse	0.0378
State	Wyoming	65+	Race	non-Hispanic White	Alcohol Abuse	0.0103
State	Wyoming	<65	Race	non-Hispanic White	Alcohol Abuse	0.0525
State	Wyoming	All	Race	non-Hispanic White	Alcohol Abuse	0.0155
State	Wyoming	65+	Sex	Female	Alcohol Abuse	0.0057
State	Wyoming	<65	Sex	Female	Alcohol Abuse	0.0382
State	Wyoming	All	Sex	Female	Alcohol Abuse	0.0095
State	Wyoming	65+	Sex	Male	Alcohol Abuse	0.0157
State	Wyoming	<65	Sex	Male	Alcohol Abuse	0.0726
State	Wyoming	All	Sex	Male	Alcohol Abuse	0.0243
County	Wyoming : Laramie	All	All	All	Alcohol Abuse	0.0199
County	Wyoming : Laramie	<65	All	All	Alcohol Abuse	0.0645
County	Wyoming : Laramie	65+	All	All	Alcohol Abuse	0.0114
National	National	All	All	All	Alzheimer's Disease/Dementia	0.1069
National	National	<65	All	All	Alzheimer's Disease/Dementia	0.0326
National	National	65+	All	All	Alzheimer's Disease/Dementia	0.1232
National	National	65+	Race	Asian Pacific Islander	Alzheimer's Disease/Dementia	0.1075
National	National	<65	Race	Asian Pacific Islander	Alzheimer's Disease/Dementia	0.0286
National	National	All	Race	Asian Pacific Islander	Alzheimer's Disease/Dementia	0.0977
National	National	65+	Race	Hispanic	Alzheimer's Disease/Dementia	0.1369
National	National	<65	Race	Hispanic	Alzheimer's Disease/Dementia	0.0315
National	National	All	Race	Hispanic	Alzheimer's Disease/Dementia	0.1084
National	National	65+	Race	Native American	Alzheimer's Disease/Dementia	0.1086
National	National	<65	Race	Native American	Alzheimer's Disease/Dementia	0.0237
National	National	All	Race	Native American	Alzheimer's Disease/Dementia	0.0797
National	National	65+	Race	non-Hispanic Black	Alzheimer's Disease/Dementia	0.158
National	National	<65	Race	non-Hispanic Black	Alzheimer's Disease/Dementia	0.0333
National	National	All	Race	non-Hispanic Black	Alzheimer's Disease/Dementia	0.1122
National	National	65+	Race	non-Hispanic White	Alzheimer's Disease/Dementia	0.1204
National	National	<65	Race	non-Hispanic White	Alzheimer's Disease/Dementia	0.0328
National	National	All	Race	non-Hispanic White	Alzheimer's Disease/Dementia	0.1073
National	National	65+	Sex	Female	Alzheimer's Disease/Dementia	0.1416
National	National	<65	Sex	Female	Alzheimer's Disease/Dementia	0.0327
National	National	All	Sex	Female	Alzheimer's Disease/Dementia	0.1248
National	National	65+	Sex	Male	Alzheimer's Disease/Dementia	0.0986
National	National	<65	Sex	Male	Alzheimer's Disease/Dementia	0.0325
National	National	All	Sex	Male	Alzheimer's Disease/Dementia	0.0846
State	Alabama	All	All	All	Alzheimer's Disease/Dementia	0.1078
State	Alabama	<65	All	All	Alzheimer's Disease/Dementia	0.0265
State	Alabama	65+	All	All	Alzheimer's Disease/Dementia	0.1321
State	Alabama	65+	Race	Asian Pacific Islander	Alzheimer's Disease/Dementia
State	Alabama	<65	Race	Asian Pacific Islander	Alzheimer's Disease/Dementia
State	Alabama	All	Race	Asian Pacific Islander	Alzheimer's Disease/Dementia	0.061
State	Alabama	65+	Race	Hispanic	Alzheimer's Disease/Dementia	0.1041
State	Alabama	<65	Race	Hispanic	Alzheimer's Disease/Dementia	0.0184
State	Alabama	All	Race	Hispanic	Alzheimer's Disease/Dementia	0.0746
State	Alabama	65+	Race	Native American	Alzheimer's Disease/Dementia
State	Alabama	<65	Race	Native American	Alzheimer's Disease/Dementia
State	Alabama	All	Race	Native American	Alzheimer's Disease/Dementia	0.0997
State	Alabama	65+	Race	non-Hispanic Black	Alzheimer's Disease/Dementia	0.1516
State	Alabama	<65	Race	non-Hispanic Black	Alzheimer's Disease/Dementia	0.0238
State	Alabama	All	Race	non-Hispanic Black	Alzheimer's Disease/Dementia	0.0974
State	Alabama	65+	Race	non-Hispanic White	Alzheimer's Disease/Dementia	0.1294
State	Alabama	<65	Race	non-Hispanic White	Alzheimer's Disease/Dementia	0.0284
State	Alabama	All	Race	non-Hispanic White	Alzheimer's Disease/Dementia	0.1113
State	Alabama	65+	Sex	Female	Alzheimer's Disease/Dementia	0.1517
State	Alabama	<65	Sex	Female	Alzheimer's Disease/Dementia	0.0266
State	Alabama	All	Sex	Female	Alzheimer's Disease/Dementia	0.1262
State	Alabama	65+	Sex	Male	Alzheimer's Disease/Dementia	0.1052
State	Alabama	<65	Sex	Male	Alzheimer's Disease/Dementia	0.0264
State	Alabama	All	Sex	Male	Alzheimer's Disease/Dementia	0.0844
County	Alabama : Madison	All	All	All	Alzheimer's Disease/Dementia	0.0994
County	Alabama : Madison	<65	All	All	Alzheimer's Disease/Dementia	0.0245
County	Alabama : Madison	65+	All	All	Alzheimer's Disease/Dementia	0.1136
State	Alaska	All	All	All	Alzheimer's Disease/Dementia	0.0715
State	Alaska	<65	All	All	Alzheimer's Disease/Dementia	0.0238
State	Alaska	65+	All	All	Alzheimer's Disease/Dementia	0.0816
State	Alaska	65+	Race	Asian Pacific Islander	Alzheimer's Disease/Dementia	0.0911
State	Alaska	<65	Race	Asian Pacific Islander	Alzheimer's Disease/Dementia	0.0249
State	Alaska	All	Race	Asian Pacific Islander	Alzheimer's Disease/Dementia	0.0777
State	Alaska	65+	Race	Hispanic	Alzheimer's Disease/Dementia
State	Alaska	<65	Race	Hispanic	Alzheimer's Disease/Dementia
State	Alaska	All	Race	Hispanic	Alzheimer's Disease/Dementia	0.0676
State	Alaska	65+	Race	Native American	Alzheimer's Disease/Dementia	0.0988
State	Alaska	<65	Race	Native American	Alzheimer's Disease/Dementia	0.0258
State	Alaska	All	Race	Native American	Alzheimer's Disease/Dementia	0.0804
State	Alaska	65+	Race	non-Hispanic Black	Alzheimer's Disease/Dementia	0.1036
State	Alaska	<65	Race	non-Hispanic Black	Alzheimer's Disease/Dementia	0.0209
State	Alaska	All	Race	non-Hispanic Black	Alzheimer's Disease/Dementia	0.0724
State	Alaska	65+	Race	non-Hispanic White	Alzheimer's Disease/Dementia	0.0786
State	Alaska	<65	Race	non-Hispanic White	Alzheimer's Disease/Dementia	0.0237
State	Alaska	All	Race	non-Hispanic White	Alzheimer's Disease/Dementia	0.0704
State	Alaska	65+	Sex	Female	Alzheimer's Disease/Dementia	0.0981
State	Alaska	<65	Sex	Female	Alzheimer's Disease/Dementia	0.0261
State	Alaska	All	Sex	Female	Alzheimer's Disease/Dementia	0.0866
State	Alaska	65+	Sex	Male	Alzheimer's Disease/Dementia	0.0641
State	Alaska	<65	Sex	Male	Alzheimer's Disease/Dementia	0.0218
State	Alaska	All	Sex	Male	Alzheimer's Disease/Dementia	0.0561
State	Arizona	All	All	All	Alzheimer's Disease/Dementia	0.0741
State	Arizona	<65	All	All	Alzheimer's Disease/Dementia	0.0209
State	Arizona	65+	All	All	Alzheimer's Disease/Dementia	0.0815
State	Arizona	65+	Race	Asian Pacific Islander	Alzheimer's Disease/Dementia	0.0658
State	Arizona	<65	Race	Asian Pacific Islander	Alzheimer's Disease/Dementia	0.0217
State	Arizona	All	Race	Asian Pacific Islander	Alzheimer's Disease/Dementia	0.06
State	Arizona	65+	Race	Hispanic	Alzheimer's Disease/Dementia	0.0721
State	Arizona	<65	Race	Hispanic	Alzheimer's Disease/Dementia	0.016
State	Arizona	All	Race	Hispanic	Alzheimer's Disease/Dementia	0.0578
State	Arizona	65+	Race	Native American	Alzheimer's Disease/Dementia	0.0997
State	Arizona	<65	Race	Native American	Alzheimer's Disease/Dementia	0.019
State	Arizona	All	Race	Native American	Alzheimer's Disease/Dementia	0.0777
State	Arizona	65+	Race	non-Hispanic Black	Alzheimer's Disease/Dementia	0.0966
State	Arizona	<65	Race	non-Hispanic Black	Alzheimer's Disease/Dementia	0.0188
State	Arizona	All	Race	non-Hispanic Black	Alzheimer's Disease/Dementia	0.0716
State	Arizona	65+	Race	non-Hispanic White	Alzheimer's Disease/Dementia	0.0821
State	Arizona	<65	Race	non-Hispanic White	Alzheimer's Disease/Dementia	0.0224
State	Arizona	All	Race	non-Hispanic White	Alzheimer's Disease/Dementia	0.0763
State	Arizona	65+	Sex	Female	Alzheimer's Disease/Dementia	0.0927
State	Arizona	<65	Sex	Female	Alzheimer's Disease/Dementia	0.0215
State	Arizona	All	Sex	Female	Alzheimer's Disease/Dementia	0.0852
State	Arizona	65+	Sex	Male	Alzheimer's Disease/Dementia	0.0686
State	Arizona	<65	Sex	Male	Alzheimer's Disease/Dementia	0.0203
State	Arizona	All	Sex	Male	Alzheimer's Disease/Dementia	0.0619
County	Arizona : Maricopa	All	All	All	Alzheimer's Disease/Dementia	0.0781
County	Arizona : Maricopa	<65	All	All	Alzheimer's Disease/Dementia	0.0225
County	Arizona : Maricopa	65+	All	All	Alzheimer's Disease/Dementia	0.0855
State	Arkansas	All	All	All	Alzheimer's Disease/Dementia	0.1099
State	Arkansas	<65	All	All	Alzheimer's Disease/Dementia	0.0274
State	Arkansas	65+	All	All	Alzheimer's Disease/Dementia	0.1329
State	Arkansas	65+	Race	Asian Pacific Islander	Alzheimer's Disease/Dementia	0.0705
State	Arkansas	<65	Race	Asian Pacific Islander	Alzheimer's Disease/Dementia	0.0335
State	Arkansas	All	Race	Asian Pacific Islander	Alzheimer's Disease/Dementia	0.0614
State	Arkansas	65+	Race	Hispanic	Alzheimer's Disease/Dementia	0.0952
State	Arkansas	<65	Race	Hispanic	Alzheimer's Disease/Dementia	0.0166
State	Arkansas	All	Race	Hispanic	Alzheimer's Disease/Dementia	0.0648
State	Arkansas	65+	Race	Native American	Alzheimer's Disease/Dementia	0.1291
State	Arkansas	<65	Race	Native American	Alzheimer's Disease/Dementia	0.0233
State	Arkansas	All	Race	Native American	Alzheimer's Disease/Dementia	0.0865
State	Arkansas	65+	Race	non-Hispanic Black	Alzheimer's Disease/Dementia	0.1673
State	Arkansas	<65	Race	non-Hispanic Black	Alzheimer's Disease/Dementia	0.0256
State	Arkansas	All	Race	non-Hispanic Black	Alzheimer's Disease/Dementia	0.1042
State	Arkansas	65+	Race	non-Hispanic White	Alzheimer's Disease/Dementia	0.1309
State	Arkansas	<65	Race	non-Hispanic White	Alzheimer's Disease/Dementia	0.0284
State	Arkansas	All	Race	non-Hispanic White	Alzheimer's Disease/Dementia	0.1117
State	Arkansas	65+	Sex	Female	Alzheimer's Disease/Dementia	0.1542
State	Arkansas	<65	Sex	Female	Alzheimer's Disease/Dementia	0.0286
State	Arkansas	All	Sex	Female	Alzheimer's Disease/Dementia	0.1302
State	Arkansas	65+	Sex	Male	Alzheimer's Disease/Dementia	0.1044
State	Arkansas	<65	Sex	Male	Alzheimer's Disease/Dementia	0.0264
State	Arkansas	All	Sex	Male	Alzheimer's Disease/Dementia	0.0847
County	Arkansas : Pulaski	All	All	All	Alzheimer's Disease/Dementia	0.1103
County	Arkansas : Pulaski	<65	All	All	Alzheimer's Disease/Dementia	0.0299
County	Arkansas : Pulaski	65+	All	All	Alzheimer's Disease/Dementia	0.1338
State	California	All	All	All	Alzheimer's Disease/Dementia	0.1024
State	California	<65	All	All	Alzheimer's Disease/Dementia	0.0307
State	California	65+	All	All	Alzheimer's Disease/Dementia	0.1176
State	California	65+	Race	Asian Pacific Islander	Alzheimer's Disease/Dementia	0.1279
State	California	<65	Race	Asian Pacific Islander	Alzheimer's Disease/Dementia	0.0296
State	California	All	Race	Asian Pacific Islander	Alzheimer's Disease/Dementia	0.1176
State	California	65+	Race	Hispanic	Alzheimer's Disease/Dementia	0.1096
State	California	<65	Race	Hispanic	Alzheimer's Disease/Dementia	0.0276
State	California	All	Race	Hispanic	Alzheimer's Disease/Dementia	0.0881
State	California	65+	Race	Native American	Alzheimer's Disease/Dementia	0.1103
State	California	<65	Race	Native American	Alzheimer's Disease/Dementia	0.0214
State	California	All	Race	Native American	Alzheimer's Disease/Dementia	0.0774
State	California	65+	Race	non-Hispanic Black	Alzheimer's Disease/Dementia	0.1619
State	California	<65	Race	non-Hispanic Black	Alzheimer's Disease/Dementia	0.0315
State	California	All	Race	non-Hispanic Black	Alzheimer's Disease/Dementia	0.1099
State	California	65+	Race	non-Hispanic White	Alzheimer's Disease/Dementia	0.1162
State	California	<65	Race	non-Hispanic White	Alzheimer's Disease/Dementia	0.0324
State	California	All	Race	non-Hispanic White	Alzheimer's Disease/Dementia	0.1043
State	California	65+	Sex	Female	Alzheimer's Disease/Dementia	0.135
State	California	<65	Sex	Female	Alzheimer's Disease/Dementia	0.0303
State	California	All	Sex	Female	Alzheimer's Disease/Dementia	0.1196
State	California	65+	Sex	Male	Alzheimer's Disease/Dementia	0.0956
State	California	<65	Sex	Male	Alzheimer's Disease/Dementia	0.0311
State	California	All	Sex	Male	Alzheimer's Disease/Dementia	0.0822
County	California : Los Angeles	All	All	All	Alzheimer's Disease/Dementia	0.1293
County	California : Los Angeles	<65	All	All	Alzheimer's Disease/Dementia	0.0426
County	California : Los Angeles	65+	All	All	Alzheimer's Disease/Dementia	0.147
State	Colorado	All	All	All	Alzheimer's Disease/Dementia	0.0898
State	Colorado	<65	All	All	Alzheimer's Disease/Dementia	0.0303
State	Colorado	65+	All	All	Alzheimer's Disease/Dementia	0.1016
State	Colorado	65+	Race	Asian Pacific Islander	Alzheimer's Disease/Dementia	0.0951
State	Colorado	<65	Race	Asian Pacific Islander	Alzheimer's Disease/Dementia	0.0241
State	Colorado	All	Race	Asian Pacific Islander	Alzheimer's Disease/Dementia	0.081
State	Colorado	65+	Race	Hispanic	Alzheimer's Disease/Dementia	0.0956
State	Colorado	<65	Race	Hispanic	Alzheimer's Disease/Dementia	0.0224
State	Colorado	All	Race	Hispanic	Alzheimer's Disease/Dementia	0.0709
State	Colorado	65+	Race	Native American	Alzheimer's Disease/Dementia
State	Colorado	<65	Race	Native American	Alzheimer's Disease/Dementia
State	Colorado	All	Race	Native American	Alzheimer's Disease/Dementia	0.0628
State	Colorado	65+	Race	non-Hispanic Black	Alzheimer's Disease/Dementia	0.1278
State	Colorado	<65	Race	non-Hispanic Black	Alzheimer's Disease/Dementia	0.0255
State	Colorado	All	Race	non-Hispanic Black	Alzheimer's Disease/Dementia	0.0886
State	Colorado	65+	Race	non-Hispanic White	Alzheimer's Disease/Dementia	0.1023
State	Colorado	<65	Race	non-Hispanic White	Alzheimer's Disease/Dementia	0.0332
State	Colorado	All	Race	non-Hispanic White	Alzheimer's Disease/Dementia	0.093
State	Colorado	65+	Sex	Female	Alzheimer's Disease/Dementia	0.1191
State	Colorado	<65	Sex	Female	Alzheimer's Disease/Dementia	0.0294
State	Colorado	All	Sex	Female	Alzheimer's Disease/Dementia	0.1061
State	Colorado	65+	Sex	Male	Alzheimer's Disease/Dementia	0.0803
State	Colorado	<65	Sex	Male	Alzheimer's Disease/Dementia	0.031
State	Colorado	All	Sex	Male	Alzheimer's Disease/Dementia	0.071
County	Colorado : Denver	All	All	All	Alzheimer's Disease/Dementia	0.1064
County	Colorado : Denver	<65	All	All	Alzheimer's Disease/Dementia	0.0357
County	Colorado : Denver	65+	All	All	Alzheimer's Disease/Dementia	0.1272
State	Connecticut	All	All	All	Alzheimer's Disease/Dementia	0.1288
State	Connecticut	<65	All	All	Alzheimer's Disease/Dementia	0.0433
State	Connecticut	65+	All	All	Alzheimer's Disease/Dementia	0.1436
State	Connecticut	65+	Race	Asian Pacific Islander	Alzheimer's Disease/Dementia	0.0838
State	Connecticut	<65	Race	Asian Pacific Islander	Alzheimer's Disease/Dementia	0.0308
State	Connecticut	All	Race	Asian Pacific Islander	Alzheimer's Disease/Dementia	0.0753
State	Connecticut	65+	Race	Hispanic	Alzheimer's Disease/Dementia	0.1435
State	Connecticut	<65	Race	Hispanic	Alzheimer's Disease/Dementia	0.0293
State	Connecticut	All	Race	Hispanic	Alzheimer's Disease/Dementia	0.0973
State	Connecticut	65+	Race	Native American	Alzheimer's Disease/Dementia
State	Connecticut	<65	Race	Native American	Alzheimer's Disease/Dementia
State	Connecticut	All	Race	Native American	Alzheimer's Disease/Dementia	0.1313
State	Connecticut	65+	Race	non-Hispanic Black	Alzheimer's Disease/Dementia	0.1597
State	Connecticut	<65	Race	non-Hispanic Black	Alzheimer's Disease/Dementia	0.0364
State	Connecticut	All	Race	non-Hispanic Black	Alzheimer's Disease/Dementia	0.1177
State	Connecticut	65+	Race	non-Hispanic White	Alzheimer's Disease/Dementia	0.1448
State	Connecticut	<65	Race	non-Hispanic White	Alzheimer's Disease/Dementia	0.0478
State	Connecticut	All	Race	non-Hispanic White	Alzheimer's Disease/Dementia	0.1335
State	Connecticut	65+	Sex	Female	Alzheimer's Disease/Dementia	0.1649
State	Connecticut	<65	Sex	Female	Alzheimer's Disease/Dementia	0.0426
State	Connecticut	All	Sex	Female	Alzheimer's Disease/Dementia	0.1495
State	Connecticut	65+	Sex	Male	Alzheimer's Disease/Dementia	0.1131
State	Connecticut	<65	Sex	Male	Alzheimer's Disease/Dementia	0.044
State	Connecticut	All	Sex	Male	Alzheimer's Disease/Dementia	0.1009
County	Connecticut : Fairfield	All	All	All	Alzheimer's Disease/Dementia	0.123
County	Connecticut : Fairfield	<65	All	All	Alzheimer's Disease/Dementia	0.0442
County	Connecticut : Fairfield	65+	All	All	Alzheimer's Disease/Dementia	0.1329
State	Delaware	All	All	All	Alzheimer's Disease/Dementia	0.0923
State	Delaware	<65	All	All	Alzheimer's Disease/Dementia	0.0359
State	Delaware	65+	All	All	Alzheimer's Disease/Dementia	0.1025
State	Delaware	65+	Race	Asian Pacific Islander	Alzheimer's Disease/Dementia
State	Delaware	<65	Race	Asian Pacific Islander	Alzheimer's Disease/Dementia
State	Delaware	All	Race	Asian Pacific Islander	Alzheimer's Disease/Dementia	0.075
State	Delaware	65+	Race	Hispanic	Alzheimer's Disease/Dementia	0.0961
State	Delaware	<65	Race	Hispanic	Alzheimer's Disease/Dementia	0.0292
State	Delaware	All	Race	Hispanic	Alzheimer's Disease/Dementia	0.0727
State	Delaware	65+	Race	Native American	Alzheimer's Disease/Dementia
State	Delaware	<65	Race	Native American	Alzheimer's Disease/Dementia
State	Delaware	All	Race	Native American	Alzheimer's Disease/Dementia	0.2034
State	Delaware	65+	Race	non-Hispanic Black	Alzheimer's Disease/Dementia	0.1264
State	Delaware	<65	Race	non-Hispanic Black	Alzheimer's Disease/Dementia	0.0329
State	Delaware	All	Race	non-Hispanic Black	Alzheimer's Disease/Dementia	0.0964
State	Delaware	65+	Race	non-Hispanic White	Alzheimer's Disease/Dementia	0.1002
State	Delaware	<65	Race	non-Hispanic White	Alzheimer's Disease/Dementia	0.0386
State	Delaware	All	Race	non-Hispanic White	Alzheimer's Disease/Dementia	0.093
State	Delaware	65+	Sex	Female	Alzheimer's Disease/Dementia	0.118
State	Delaware	<65	Sex	Female	Alzheimer's Disease/Dementia	0.0361
State	Delaware	All	Sex	Female	Alzheimer's Disease/Dementia	0.1066
State	Delaware	65+	Sex	Male	Alzheimer's Disease/Dementia	0.0823
State	Delaware	<65	Sex	Male	Alzheimer's Disease/Dementia	0.0357
State	Delaware	All	Sex	Male	Alzheimer's Disease/Dementia	0.0744
County	Delaware : New Castle	All	All	All	Alzheimer's Disease/Dementia	0.1007
County	Delaware : New Castle	<65	All	All	Alzheimer's Disease/Dementia	0.0365
County	Delaware : New Castle	65+	All	All	Alzheimer's Disease/Dementia	0.1131
State	District of Columbia	All	All	All	Alzheimer's Disease/Dementia	0.1306
State	District of Columbia	<65	All	All	Alzheimer's Disease/Dementia	0.0409
State	District of Columbia	65+	All	All	Alzheimer's Disease/Dementia	0.1551
State	District of Columbia	65+	Race	Asian Pacific Islander	Alzheimer's Disease/Dementia
State	District of Columbia	<65	Race	Asian Pacific Islander	Alzheimer's Disease/Dementia
State	District of Columbia	All	Race	Asian Pacific Islander	Alzheimer's Disease/Dementia	0.0871
State	District of Columbia	65+	Race	Hispanic	Alzheimer's Disease/Dementia	0.103
State	District of Columbia	<65	Race	Hispanic	Alzheimer's Disease/Dementia	0.0322
State	District of Columbia	All	Race	Hispanic	Alzheimer's Disease/Dementia	0.09
State	District of Columbia	65+	Race	Native American	Alzheimer's Disease/Dementia
State	District of Columbia	<65	Race	Native American	Alzheimer's Disease/Dementia
State	District of Columbia	All	Race	Native American	Alzheimer's Disease/Dementia
State	District of Columbia	65+	Race	non-Hispanic Black	Alzheimer's Disease/Dementia	0.1804
State	District of Columbia	<65	Race	non-Hispanic Black	Alzheimer's Disease/Dementia	0.0415
State	District of Columbia	All	Race	non-Hispanic Black	Alzheimer's Disease/Dementia	0.1407
State	District of Columbia	65+	Race	non-Hispanic White	Alzheimer's Disease/Dementia	0.1223
State	District of Columbia	<65	Race	non-Hispanic White	Alzheimer's Disease/Dementia	0.0355
State	District of Columbia	All	Race	non-Hispanic White	Alzheimer's Disease/Dementia	0.1168
State	District of Columbia	65+	Sex	Female	Alzheimer's Disease/Dementia	0.1708
State	District of Columbia	<65	Sex	Female	Alzheimer's Disease/Dementia	0.0419
State	District of Columbia	All	Sex	Female	Alzheimer's Disease/Dementia	0.1479
State	District of Columbia	65+	Sex	Male	Alzheimer's Disease/Dementia	0.1309
State	District of Columbia	<65	Sex	Male	Alzheimer's Disease/Dementia	0.04
State	District of Columbia	All	Sex	Male	Alzheimer's Disease/Dementia	0.1067
State	Florida	All	All	All	Alzheimer's Disease/Dementia	0.1215
State	Florida	<65	All	All	Alzheimer's Disease/Dementia	0.043
State	Florida	65+	All	All	Alzheimer's Disease/Dementia	0.1341
State	Florida	65+	Race	Asian Pacific Islander	Alzheimer's Disease/Dementia	0.0906
State	Florida	<65	Race	Asian Pacific Islander	Alzheimer's Disease/Dementia	0.0402
State	Florida	All	Race	Asian Pacific Islander	Alzheimer's Disease/Dementia	0.0841
State	Florida	65+	Race	Hispanic	Alzheimer's Disease/Dementia	0.231
State	Florida	<65	Race	Hispanic	Alzheimer's Disease/Dementia	0.0517
State	Florida	All	Race	Hispanic	Alzheimer's Disease/Dementia	0.1942
State	Florida	65+	Race	Native American	Alzheimer's Disease/Dementia	0.1409
State	Florida	<65	Race	Native American	Alzheimer's Disease/Dementia	0.0368
State	Florida	All	Race	Native American	Alzheimer's Disease/Dementia	0.1061
State	Florida	65+	Race	non-Hispanic Black	Alzheimer's Disease/Dementia	0.171
State	Florida	<65	Race	non-Hispanic Black	Alzheimer's Disease/Dementia	0.0402
State	Florida	All	Race	non-Hispanic Black	Alzheimer's Disease/Dementia	0.1232
State	Florida	65+	Race	non-Hispanic White	Alzheimer's Disease/Dementia	0.1235
State	Florida	<65	Race	non-Hispanic White	Alzheimer's Disease/Dementia	0.0424
State	Florida	All	Race	non-Hispanic White	Alzheimer's Disease/Dementia	0.1148
State	Florida	65+	Sex	Female	Alzheimer's Disease/Dementia	0.1526
State	Florida	<65	Sex	Female	Alzheimer's Disease/Dementia	0.0445
State	Florida	All	Sex	Female	Alzheimer's Disease/Dementia	0.1397
State	Florida	65+	Sex	Male	Alzheimer's Disease/Dementia	0.1103
State	Florida	<65	Sex	Male	Alzheimer's Disease/Dementia	0.0417
State	Florida	All	Sex	Male	Alzheimer's Disease/Dementia	0.0992
County	Florida : Duval	All	All	All	Alzheimer's Disease/Dementia	0.1168
County	Florida : Duval	<65	All	All	Alzheimer's Disease/Dementia	0.0392
County	Florida : Duval	65+	All	All	Alzheimer's Disease/Dementia	0.135
State	Georgia	All	All	All	Alzheimer's Disease/Dementia	0.1057
State	Georgia	<65	All	All	Alzheimer's Disease/Dementia	0.0304
State	Georgia	65+	All	All	Alzheimer's Disease/Dementia	0.1253
State	Georgia	65+	Race	Asian Pacific Islander	Alzheimer's Disease/Dementia	0.0562
State	Georgia	<65	Race	Asian Pacific Islander	Alzheimer's Disease/Dementia	0.0242
State	Georgia	All	Race	Asian Pacific Islander	Alzheimer's Disease/Dementia	0.0516
State	Georgia	65+	Race	Hispanic	Alzheimer's Disease/Dementia	0.0936
State	Georgia	<65	Race	Hispanic	Alzheimer's Disease/Dementia	0.0204
State	Georgia	All	Race	Hispanic	Alzheimer's Disease/Dementia	0.0741
State	Georgia	65+	Race	Native American	Alzheimer's Disease/Dementia
State	Georgia	<65	Race	Native American	Alzheimer's Disease/Dementia
State	Georgia	All	Race	Native American	Alzheimer's Disease/Dementia	0.1052
State	Georgia	65+	Race	non-Hispanic Black	Alzheimer's Disease/Dementia	0.1496
State	Georgia	<65	Race	non-Hispanic Black	Alzheimer's Disease/Dementia	0.0296
State	Georgia	All	Race	non-Hispanic Black	Alzheimer's Disease/Dementia	0.1033
State	Georgia	65+	Race	non-Hispanic White	Alzheimer's Disease/Dementia	0.1224
State	Georgia	<65	Race	non-Hispanic White	Alzheimer's Disease/Dementia	0.0314
State	Georgia	All	Race	non-Hispanic White	Alzheimer's Disease/Dementia	0.1084
State	Georgia	65+	Sex	Female	Alzheimer's Disease/Dementia	0.1466
State	Georgia	<65	Sex	Female	Alzheimer's Disease/Dementia	0.0301
State	Georgia	All	Sex	Female	Alzheimer's Disease/Dementia	0.1254
State	Georgia	65+	Sex	Male	Alzheimer's Disease/Dementia	0.0966
State	Georgia	<65	Sex	Male	Alzheimer's Disease/Dementia	0.0307
State	Georgia	All	Sex	Male	Alzheimer's Disease/Dementia	0.081
County	Georgia : Fulton	All	All	All	Alzheimer's Disease/Dementia	0.1202
County	Georgia : Fulton	<65	All	All	Alzheimer's Disease/Dementia	0.0405
County	Georgia : Fulton	65+	All	All	Alzheimer's Disease/Dementia	0.1385
State	Hawaii	All	All	All	Alzheimer's Disease/Dementia	0.1015
State	Hawaii	<65	All	All	Alzheimer's Disease/Dementia	0.0237
State	Hawaii	65+	All	All	Alzheimer's Disease/Dementia	0.1127
State	Hawaii	65+	Race	Asian Pacific Islander	Alzheimer's Disease/Dementia	0.1266
State	Hawaii	<65	Race	Asian Pacific Islander	Alzheimer's Disease/Dementia	0.0257
State	Hawaii	All	Race	Asian Pacific Islander	Alzheimer's Disease/Dementia	0.1162
State	Hawaii	65+	Race	Hispanic	Alzheimer's Disease/Dementia	0.0809
State	Hawaii	<65	Race	Hispanic	Alzheimer's Disease/Dementia	0.0277
State	Hawaii	All	Race	Hispanic	Alzheimer's Disease/Dementia	0.0694
State	Hawaii	65+	Race	Native American	Alzheimer's Disease/Dementia
State	Hawaii	<65	Race	Native American	Alzheimer's Disease/Dementia
State	Hawaii	All	Race	Native American	Alzheimer's Disease/Dementia
State	Hawaii	65+	Race	non-Hispanic Black	Alzheimer's Disease/Dementia
State	Hawaii	<65	Race	non-Hispanic Black	Alzheimer's Disease/Dementia
State	Hawaii	All	Race	non-Hispanic Black	Alzheimer's Disease/Dementia	0.0624
State	Hawaii	65+	Race	non-Hispanic White	Alzheimer's Disease/Dementia	0.102
State	Hawaii	<65	Race	non-Hispanic White	Alzheimer's Disease/Dementia	0.0194
State	Hawaii	All	Race	non-Hispanic White	Alzheimer's Disease/Dementia	0.0894
State	Hawaii	65+	Sex	Female	Alzheimer's Disease/Dementia	0.1309
State	Hawaii	<65	Sex	Female	Alzheimer's Disease/Dementia	0.0237
State	Hawaii	All	Sex	Female	Alzheimer's Disease/Dementia	0.1206
State	Hawaii	65+	Sex	Male	Alzheimer's Disease/Dementia	0.0908
State	Hawaii	<65	Sex	Male	Alzheimer's Disease/Dementia	0.0237
State	Hawaii	All	Sex	Male	Alzheimer's Disease/Dementia	0.0802
State	Idaho	All	All	All	Alzheimer's Disease/Dementia	0.0815
State	Idaho	<65	All	All	Alzheimer's Disease/Dementia	0.0254
State	Idaho	65+	All	All	Alzheimer's Disease/Dementia	0.0933
State	Idaho	65+	Race	Asian Pacific Islander	Alzheimer's Disease/Dementia
State	Idaho	<65	Race	Asian Pacific Islander	Alzheimer's Disease/Dementia
State	Idaho	All	Race	Asian Pacific Islander	Alzheimer's Disease/Dementia	0.0824
State	Idaho	65+	Race	Hispanic	Alzheimer's Disease/Dementia	0.0736
State	Idaho	<65	Race	Hispanic	Alzheimer's Disease/Dementia	0.0235
State	Idaho	All	Race	Hispanic	Alzheimer's Disease/Dementia	0.0568
State	Idaho	65+	Race	Native American	Alzheimer's Disease/Dementia	0.0837
State	Idaho	<65	Race	Native American	Alzheimer's Disease/Dementia	0.0249
State	Idaho	All	Race	Native American	Alzheimer's Disease/Dementia	0.061
State	Idaho	65+	Race	non-Hispanic Black	Alzheimer's Disease/Dementia
State	Idaho	<65	Race	non-Hispanic Black	Alzheimer's Disease/Dementia
State	Idaho	All	Race	non-Hispanic Black	Alzheimer's Disease/Dementia	0.0682
State	Idaho	65+	Race	non-Hispanic White	Alzheimer's Disease/Dementia	0.0944
State	Idaho	<65	Race	non-Hispanic White	Alzheimer's Disease/Dementia	0.0255
State	Idaho	All	Race	non-Hispanic White	Alzheimer's Disease/Dementia	0.0832
State	Idaho	65+	Sex	Female	Alzheimer's Disease/Dementia	0.1094
State	Idaho	<65	Sex	Female	Alzheimer's Disease/Dementia	0.0252
State	Idaho	All	Sex	Female	Alzheimer's Disease/Dementia	0.0965
State	Idaho	65+	Sex	Male	Alzheimer's Disease/Dementia	0.0744
State	Idaho	<65	Sex	Male	Alzheimer's Disease/Dementia	0.0255
State	Idaho	All	Sex	Male	Alzheimer's Disease/Dementia	0.0649
County	Idaho : Ada	All	All	All	Alzheimer's Disease/Dementia	0.0942
County	Idaho : Ada	<65	All	All	Alzheimer's Disease/Dementia	0.033
County	Idaho : Ada	65+	All	All	Alzheimer's Disease/Dementia	0.1072
State	Illinois	All	All	All	Alzheimer's Disease/Dementia	0.1064
State	Illinois	<65	All	All	Alzheimer's Disease/Dementia	0.0371
State	Illinois	65+	All	All	Alzheimer's Disease/Dementia	0.1187
State	Illinois	65+	Race	Asian Pacific Islander	Alzheimer's Disease/Dementia	0.0834
State	Illinois	<65	Race	Asian Pacific Islander	Alzheimer's Disease/Dementia	0.0379
State	Illinois	All	Race	Asian Pacific Islander	Alzheimer's Disease/Dementia	0.0782
State	Illinois	65+	Race	Hispanic	Alzheimer's Disease/Dementia	0.0986
State	Illinois	<65	Race	Hispanic	Alzheimer's Disease/Dementia	0.0317
State	Illinois	All	Race	Hispanic	Alzheimer's Disease/Dementia	0.0812
State	Illinois	65+	Race	Native American	Alzheimer's Disease/Dementia	0.1287
State	Illinois	<65	Race	Native American	Alzheimer's Disease/Dementia	0.0382
State	Illinois	All	Race	Native American	Alzheimer's Disease/Dementia	0.091
State	Illinois	65+	Race	non-Hispanic Black	Alzheimer's Disease/Dementia	0.167
State	Illinois	<65	Race	non-Hispanic Black	Alzheimer's Disease/Dementia	0.0384
State	Illinois	All	Race	non-Hispanic Black	Alzheimer's Disease/Dementia	0.124
State	Illinois	65+	Race	non-Hispanic White	Alzheimer's Disease/Dementia	0.1162
State	Illinois	<65	Race	non-Hispanic White	Alzheimer's Disease/Dementia	0.0374
State	Illinois	All	Race	non-Hispanic White	Alzheimer's Disease/Dementia	0.107
State	Illinois	65+	Sex	Female	Alzheimer's Disease/Dementia	0.1338
State	Illinois	<65	Sex	Female	Alzheimer's Disease/Dementia	0.0361
State	Illinois	All	Sex	Female	Alzheimer's Disease/Dementia	0.1212
State	Illinois	65+	Sex	Male	Alzheimer's Disease/Dementia	0.0978
State	Illinois	<65	Sex	Male	Alzheimer's Disease/Dementia	0.0381
State	Illinois	All	Sex	Male	Alzheimer's Disease/Dementia	0.0871
County	Illinois : Cook	All	All	All	Alzheimer's Disease/Dementia	0.1172
County	Illinois : Cook	<65	All	All	Alzheimer's Disease/Dementia	0.0445
County	Illinois : Cook	65+	All	All	Alzheimer's Disease/Dementia	0.1313
State	Indiana	All	All	All	Alzheimer's Disease/Dementia	0.1057
State	Indiana	<65	All	All	Alzheimer's Disease/Dementia	0.0316
State	Indiana	65+	All	All	Alzheimer's Disease/Dementia	0.1223
State	Indiana	65+	Race	Asian Pacific Islander	Alzheimer's Disease/Dementia	0.0859
State	Indiana	<65	Race	Asian Pacific Islander	Alzheimer's Disease/Dementia	0.0295
State	Indiana	All	Race	Asian Pacific Islander	Alzheimer's Disease/Dementia	0.078
State	Indiana	65+	Race	Hispanic	Alzheimer's Disease/Dementia	0.1125
State	Indiana	<65	Race	Hispanic	Alzheimer's Disease/Dementia	0.0273
State	Indiana	All	Race	Hispanic	Alzheimer's Disease/Dementia	0.087
State	Indiana	65+	Race	Native American	Alzheimer's Disease/Dementia
State	Indiana	<65	Race	Native American	Alzheimer's Disease/Dementia
State	Indiana	All	Race	Native American	Alzheimer's Disease/Dementia	0.0769
State	Indiana	65+	Race	non-Hispanic Black	Alzheimer's Disease/Dementia	0.1597
State	Indiana	<65	Race	non-Hispanic Black	Alzheimer's Disease/Dementia	0.0332
State	Indiana	All	Race	non-Hispanic Black	Alzheimer's Disease/Dementia	0.1116
State	Indiana	65+	Race	non-Hispanic White	Alzheimer's Disease/Dementia	0.1211
State	Indiana	<65	Race	non-Hispanic White	Alzheimer's Disease/Dementia	0.0316
State	Indiana	All	Race	non-Hispanic White	Alzheimer's Disease/Dementia	0.1064
State	Indiana	65+	Sex	Female	Alzheimer's Disease/Dementia	0.1405
State	Indiana	<65	Sex	Female	Alzheimer's Disease/Dementia	0.0314
State	Indiana	All	Sex	Female	Alzheimer's Disease/Dementia	0.1232
State	Indiana	65+	Sex	Male	Alzheimer's Disease/Dementia	0.0973
State	Indiana	<65	Sex	Male	Alzheimer's Disease/Dementia	0.0319
State	Indiana	All	Sex	Male	Alzheimer's Disease/Dementia	0.0833
County	Indiana : Marion	All	All	All	Alzheimer's Disease/Dementia	0.1119
County	Indiana : Marion	<65	All	All	Alzheimer's Disease/Dementia	0.0352
County	Indiana : Marion	65+	All	All	Alzheimer's Disease/Dementia	0.1363
State	Iowa	All	All	All	Alzheimer's Disease/Dementia	0.0972
State	Iowa	<65	All	All	Alzheimer's Disease/Dementia	0.0306
State	Iowa	65+	All	All	Alzheimer's Disease/Dementia	0.108
State	Iowa	65+	Race	Asian Pacific Islander	Alzheimer's Disease/Dementia	0.0895
State	Iowa	<65	Race	Asian Pacific Islander	Alzheimer's Disease/Dementia	0.0226
State	Iowa	All	Race	Asian Pacific Islander	Alzheimer's Disease/Dementia	0.0755
State	Iowa	65+	Race	Hispanic	Alzheimer's Disease/Dementia	0.0879
State	Iowa	<65	Race	Hispanic	Alzheimer's Disease/Dementia	0.0251
State	Iowa	All	Race	Hispanic	Alzheimer's Disease/Dementia	0.0658
State	Iowa	65+	Race	Native American	Alzheimer's Disease/Dementia
State	Iowa	<65	Race	Native American	Alzheimer's Disease/Dementia
State	Iowa	All	Race	Native American	Alzheimer's Disease/Dementia	0.0658
State	Iowa	65+	Race	non-Hispanic Black	Alzheimer's Disease/Dementia	0.1493
State	Iowa	<65	Race	non-Hispanic Black	Alzheimer's Disease/Dementia	0.0214
State	Iowa	All	Race	non-Hispanic Black	Alzheimer's Disease/Dementia	0.0863
State	Iowa	65+	Race	non-Hispanic White	Alzheimer's Disease/Dementia	0.1083
State	Iowa	<65	Race	non-Hispanic White	Alzheimer's Disease/Dementia	0.0315
State	Iowa	All	Race	non-Hispanic White	Alzheimer's Disease/Dementia	0.0983
State	Iowa	65+	Sex	Female	Alzheimer's Disease/Dementia	0.1228
State	Iowa	<65	Sex	Female	Alzheimer's Disease/Dementia	0.0302
State	Iowa	All	Sex	Female	Alzheimer's Disease/Dementia	0.1118
State	Iowa	65+	Sex	Male	Alzheimer's Disease/Dementia	0.0878
State	Iowa	<65	Sex	Male	Alzheimer's Disease/Dementia	0.031
State	Iowa	All	Sex	Male	Alzheimer's Disease/Dementia	0.0783
County	Iowa : Polk	All	All	All	Alzheimer's Disease/Dementia	0.1021
County	Iowa : Polk	<65	All	All	Alzheimer's Disease/Dementia	0.0297
County	Iowa : Polk	65+	All	All	Alzheimer's Disease/Dementia	0.116
State	Kansas	All	All	All	Alzheimer's Disease/Dementia	0.1084
State	Kansas	<65	All	All	Alzheimer's Disease/Dementia	0.0327
State	Kansas	65+	All	All	Alzheimer's Disease/Dementia	0.1225
State	Kansas	65+	Race	Asian Pacific Islander	Alzheimer's Disease/Dementia	0.0923
State	Kansas	<65	Race	Asian Pacific Islander	Alzheimer's Disease/Dementia	0.0236
State	Kansas	All	Race	Asian Pacific Islander	Alzheimer's Disease/Dementia	0.0781
State	Kansas	65+	Race	Hispanic	Alzheimer's Disease/Dementia	0.0913
State	Kansas	<65	Race	Hispanic	Alzheimer's Disease/Dementia	0.0216
State	Kansas	All	Race	Hispanic	Alzheimer's Disease/Dementia	0.0714
State	Kansas	65+	Race	Native American	Alzheimer's Disease/Dementia	0.1146
State	Kansas	<65	Race	Native American	Alzheimer's Disease/Dementia	0.0228
State	Kansas	All	Race	Native American	Alzheimer's Disease/Dementia	0.0808
State	Kansas	65+	Race	non-Hispanic Black	Alzheimer's Disease/Dementia	0.1418
State	Kansas	<65	Race	non-Hispanic Black	Alzheimer's Disease/Dementia	0.0287
State	Kansas	All	Race	non-Hispanic Black	Alzheimer's Disease/Dementia	0.0955
State	Kansas	65+	Race	non-Hispanic White	Alzheimer's Disease/Dementia	0.1234
State	Kansas	<65	Race	non-Hispanic White	Alzheimer's Disease/Dementia	0.0341
State	Kansas	All	Race	non-Hispanic White	Alzheimer's Disease/Dementia	0.111
State	Kansas	65+	Sex	Female	Alzheimer's Disease/Dementia	0.1389
State	Kansas	<65	Sex	Female	Alzheimer's Disease/Dementia	0.0345
State	Kansas	All	Sex	Female	Alzheimer's Disease/Dementia	0.1244
State	Kansas	65+	Sex	Male	Alzheimer's Disease/Dementia	0.1005
State	Kansas	<65	Sex	Male	Alzheimer's Disease/Dementia	0.0309
State	Kansas	All	Sex	Male	Alzheimer's Disease/Dementia	0.0879
County	Kansas : Sedgwick	All	All	All	Alzheimer's Disease/Dementia	0.1078
County	Kansas : Sedgwick	<65	All	All	Alzheimer's Disease/Dementia	0.0322
County	Kansas : Sedgwick	65+	All	All	Alzheimer's Disease/Dementia	0.125
State	Kentucky	All	All	All	Alzheimer's Disease/Dementia	0.0951
State	Kentucky	<65	All	All	Alzheimer's Disease/Dementia	0.0212
State	Kentucky	65+	All	All	Alzheimer's Disease/Dementia	0.121
State	Kentucky	65+	Race	Asian Pacific Islander	Alzheimer's Disease/Dementia
State	Kentucky	<65	Race	Asian Pacific Islander	Alzheimer's Disease/Dementia
State	Kentucky	All	Race	Asian Pacific Islander	Alzheimer's Disease/Dementia	0.0531
State	Kentucky	65+	Race	Hispanic	Alzheimer's Disease/Dementia	0.1183
State	Kentucky	<65	Race	Hispanic	Alzheimer's Disease/Dementia	0.0191
State	Kentucky	All	Race	Hispanic	Alzheimer's Disease/Dementia	0.0771
State	Kentucky	65+	Race	Native American	Alzheimer's Disease/Dementia
State	Kentucky	<65	Race	Native American	Alzheimer's Disease/Dementia
State	Kentucky	All	Race	Native American	Alzheimer's Disease/Dementia	0.0622
State	Kentucky	65+	Race	non-Hispanic Black	Alzheimer's Disease/Dementia	0.1492
State	Kentucky	<65	Race	non-Hispanic Black	Alzheimer's Disease/Dementia	0.0254
State	Kentucky	All	Race	non-Hispanic Black	Alzheimer's Disease/Dementia	0.0971
State	Kentucky	65+	Race	non-Hispanic White	Alzheimer's Disease/Dementia	0.1203
State	Kentucky	<65	Race	non-Hispanic White	Alzheimer's Disease/Dementia	0.0207
State	Kentucky	All	Race	non-Hispanic White	Alzheimer's Disease/Dementia	0.0955
State	Kentucky	65+	Sex	Female	Alzheimer's Disease/Dementia	0.1416
State	Kentucky	<65	Sex	Female	Alzheimer's Disease/Dementia	0.0226
State	Kentucky	All	Sex	Female	Alzheimer's Disease/Dementia	0.1156
State	Kentucky	65+	Sex	Male	Alzheimer's Disease/Dementia	0.0932
State	Kentucky	<65	Sex	Male	Alzheimer's Disease/Dementia	0.02
State	Kentucky	All	Sex	Male	Alzheimer's Disease/Dementia	0.0705
County	Kentucky : Jefferson	All	All	All	Alzheimer's Disease/Dementia	0.1077
County	Kentucky : Jefferson	<65	All	All	Alzheimer's Disease/Dementia	0.029
County	Kentucky : Jefferson	65+	All	All	Alzheimer's Disease/Dementia	0.1294
State	Louisiana	All	All	All	Alzheimer's Disease/Dementia	0.1098
State	Louisiana	<65	All	All	Alzheimer's Disease/Dementia	0.0315
State	Louisiana	65+	All	All	Alzheimer's Disease/Dementia	0.134
State	Louisiana	65+	Race	Asian Pacific Islander	Alzheimer's Disease/Dementia	0.0691
State	Louisiana	<65	Race	Asian Pacific Islander	Alzheimer's Disease/Dementia	0.0232
State	Louisiana	All	Race	Asian Pacific Islander	Alzheimer's Disease/Dementia	0.0603
State	Louisiana	65+	Race	Hispanic	Alzheimer's Disease/Dementia	0.1228
State	Louisiana	<65	Race	Hispanic	Alzheimer's Disease/Dementia	0.0286
State	Louisiana	All	Race	Hispanic	Alzheimer's Disease/Dementia	0.0999
State	Louisiana	65+	Race	Native American	Alzheimer's Disease/Dementia	0.1591
State	Louisiana	<65	Race	Native American	Alzheimer's Disease/Dementia	0.0448
State	Louisiana	All	Race	Native American	Alzheimer's Disease/Dementia	0.1097
State	Louisiana	65+	Race	non-Hispanic Black	Alzheimer's Disease/Dementia	0.1554
State	Louisiana	<65	Race	non-Hispanic Black	Alzheimer's Disease/Dementia	0.0301
State	Louisiana	All	Race	non-Hispanic Black	Alzheimer's Disease/Dementia	0.1058
State	Louisiana	65+	Race	non-Hispanic White	Alzheimer's Disease/Dementia	0.1295
State	Louisiana	<65	Race	non-Hispanic White	Alzheimer's Disease/Dementia	0.0329
State	Louisiana	All	Race	non-Hispanic White	Alzheimer's Disease/Dementia	0.1127
State	Louisiana	65+	Sex	Female	Alzheimer's Disease/Dementia	0.1537
State	Louisiana	<65	Sex	Female	Alzheimer's Disease/Dementia	0.0322
State	Louisiana	All	Sex	Female	Alzheimer's Disease/Dementia	0.1303
State	Louisiana	65+	Sex	Male	Alzheimer's Disease/Dementia	0.1067
State	Louisiana	<65	Sex	Male	Alzheimer's Disease/Dementia	0.0309
State	Louisiana	All	Sex	Male	Alzheimer's Disease/Dementia	0.0846
County	Louisiana : Orleans	All	All	All	Alzheimer's Disease/Dementia	0.0992
County	Louisiana : Orleans	<65	All	All	Alzheimer's Disease/Dementia	0.0307
County	Louisiana : Orleans	65+	All	All	Alzheimer's Disease/Dementia	0.134
State	Maine	All	All	All	Alzheimer's Disease/Dementia	0.0897
State	Maine	<65	All	All	Alzheimer's Disease/Dementia	0.018
State	Maine	65+	All	All	Alzheimer's Disease/Dementia	0.1107
State	Maine	65+	Race	Asian Pacific Islander	Alzheimer's Disease/Dementia
State	Maine	<65	Race	Asian Pacific Islander	Alzheimer's Disease/Dementia
State	Maine	All	Race	Asian Pacific Islander	Alzheimer's Disease/Dementia	0.0538
State	Maine	65+	Race	Hispanic	Alzheimer's Disease/Dementia
State	Maine	<65	Race	Hispanic	Alzheimer's Disease/Dementia
State	Maine	All	Race	Hispanic	Alzheimer's Disease/Dementia	0.0705
State	Maine	65+	Race	Native American	Alzheimer's Disease/Dementia
State	Maine	<65	Race	Native American	Alzheimer's Disease/Dementia
State	Maine	All	Race	Native American	Alzheimer's Disease/Dementia	0.049
State	Maine	65+	Race	non-Hispanic Black	Alzheimer's Disease/Dementia
State	Maine	<65	Race	non-Hispanic Black	Alzheimer's Disease/Dementia
State	Maine	All	Race	non-Hispanic Black	Alzheimer's Disease/Dementia	0.0596
State	Maine	65+	Race	non-Hispanic White	Alzheimer's Disease/Dementia	0.1116
State	Maine	<65	Race	non-Hispanic White	Alzheimer's Disease/Dementia	0.0182
State	Maine	All	Race	non-Hispanic White	Alzheimer's Disease/Dementia	0.0909
State	Maine	65+	Sex	Female	Alzheimer's Disease/Dementia	0.128
State	Maine	<65	Sex	Female	Alzheimer's Disease/Dementia	0.0171
State	Maine	All	Sex	Female	Alzheimer's Disease/Dementia	0.1067
State	Maine	65+	Sex	Male	Alzheimer's Disease/Dementia	0.0876
State	Maine	<65	Sex	Male	Alzheimer's Disease/Dementia	0.0188
State	Maine	All	Sex	Male	Alzheimer's Disease/Dementia	0.0692
County	Maine : Cumberland	All	All	All	Alzheimer's Disease/Dementia	0.1046
County	Maine : Cumberland	<65	All	All	Alzheimer's Disease/Dementia	0.0219
County	Maine : Cumberland	65+	All	All	Alzheimer's Disease/Dementia	0.1251
State	Maryland	All	All	All	Alzheimer's Disease/Dementia	0.1074
State	Maryland	<65	All	All	Alzheimer's Disease/Dementia	0.0389
State	Maryland	65+	All	All	Alzheimer's Disease/Dementia	0.119
State	Maryland	65+	Race	Asian Pacific Islander	Alzheimer's Disease/Dementia	0.0801
State	Maryland	<65	Race	Asian Pacific Islander	Alzheimer's Disease/Dementia	0.0329
State	Maryland	All	Race	Asian Pacific Islander	Alzheimer's Disease/Dementia	0.0765
State	Maryland	65+	Race	Hispanic	Alzheimer's Disease/Dementia	0.1027
State	Maryland	<65	Race	Hispanic	Alzheimer's Disease/Dementia	0.0308
State	Maryland	All	Race	Hispanic	Alzheimer's Disease/Dementia	0.0901
State	Maryland	65+	Race	Native American	Alzheimer's Disease/Dementia
State	Maryland	<65	Race	Native American	Alzheimer's Disease/Dementia
State	Maryland	All	Race	Native American	Alzheimer's Disease/Dementia	0.0948
State	Maryland	65+	Race	non-Hispanic Black	Alzheimer's Disease/Dementia	0.1331
State	Maryland	<65	Race	non-Hispanic Black	Alzheimer's Disease/Dementia	0.039
State	Maryland	All	Race	non-Hispanic Black	Alzheimer's Disease/Dementia	0.1081
State	Maryland	65+	Race	non-Hispanic White	Alzheimer's Disease/Dementia	0.1187
State	Maryland	<65	Race	non-Hispanic White	Alzheimer's Disease/Dementia	0.0394
State	Maryland	All	Race	non-Hispanic White	Alzheimer's Disease/Dementia	0.1101
State	Maryland	65+	Sex	Female	Alzheimer's Disease/Dementia	0.1332
State	Maryland	<65	Sex	Female	Alzheimer's Disease/Dementia	0.0366
State	Maryland	All	Sex	Female	Alzheimer's Disease/Dementia	0.1211
State	Maryland	65+	Sex	Male	Alzheimer's Disease/Dementia	0.0991
State	Maryland	<65	Sex	Male	Alzheimer's Disease/Dementia	0.0411
State	Maryland	All	Sex	Male	Alzheimer's Disease/Dementia	0.0892
State	Massachusetts	All	All	All	Alzheimer's Disease/Dementia	0.1068
State	Massachusetts	<65	All	All	Alzheimer's Disease/Dementia	0.0303
State	Massachusetts	65+	All	All	Alzheimer's Disease/Dementia	0.1268
State	Massachusetts	65+	Race	Asian Pacific Islander	Alzheimer's Disease/Dementia	0.0778
State	Massachusetts	<65	Race	Asian Pacific Islander	Alzheimer's Disease/Dementia	0.0199
State	Massachusetts	All	Race	Asian Pacific Islander	Alzheimer's Disease/Dementia	0.0661
State	Massachusetts	65+	Race	Hispanic	Alzheimer's Disease/Dementia	0.1235
State	Massachusetts	<65	Race	Hispanic	Alzheimer's Disease/Dementia	0.0205
State	Massachusetts	All	Race	Hispanic	Alzheimer's Disease/Dementia	0.068
State	Massachusetts	65+	Race	Native American	Alzheimer's Disease/Dementia
State	Massachusetts	<65	Race	Native American	Alzheimer's Disease/Dementia
State	Massachusetts	All	Race	Native American	Alzheimer's Disease/Dementia	0.0789
State	Massachusetts	65+	Race	non-Hispanic Black	Alzheimer's Disease/Dementia	0.1395
State	Massachusetts	<65	Race	non-Hispanic Black	Alzheimer's Disease/Dementia	0.0253
State	Massachusetts	All	Race	non-Hispanic Black	Alzheimer's Disease/Dementia	0.0918
State	Massachusetts	65+	Race	non-Hispanic White	Alzheimer's Disease/Dementia	0.1285
State	Massachusetts	<65	Race	non-Hispanic White	Alzheimer's Disease/Dementia	0.0331
State	Massachusetts	All	Race	non-Hispanic White	Alzheimer's Disease/Dementia	0.112
State	Massachusetts	65+	Sex	Female	Alzheimer's Disease/Dementia	0.1438
State	Massachusetts	<65	Sex	Female	Alzheimer's Disease/Dementia	0.0275
State	Massachusetts	All	Sex	Female	Alzheimer's Disease/Dementia	0.123
State	Massachusetts	65+	Sex	Male	Alzheimer's Disease/Dementia	0.1028
State	Massachusetts	<65	Sex	Male	Alzheimer's Disease/Dementia	0.033
State	Massachusetts	All	Sex	Male	Alzheimer's Disease/Dementia	0.0857
County	Massachusetts : Suffolk	All	All	All	Alzheimer's Disease/Dementia	0.1062
County	Massachusetts : Suffolk	<65	All	All	Alzheimer's Disease/Dementia	0.0253
County	Massachusetts : Suffolk	65+	All	All	Alzheimer's Disease/Dementia	0.1372
State	Michigan	All	All	All	Alzheimer's Disease/Dementia	0.1125
State	Michigan	<65	All	All	Alzheimer's Disease/Dementia	0.0344
State	Michigan	65+	All	All	Alzheimer's Disease/Dementia	0.1336
State	Michigan	65+	Race	Asian Pacific Islander	Alzheimer's Disease/Dementia	0.0898
State	Michigan	<65	Race	Asian Pacific Islander	Alzheimer's Disease/Dementia	0.0264
State	Michigan	All	Race	Asian Pacific Islander	Alzheimer's Disease/Dementia	0.0804
State	Michigan	65+	Race	Hispanic	Alzheimer's Disease/Dementia	0.1228
State	Michigan	<65	Race	Hispanic	Alzheimer's Disease/Dementia	0.0302
State	Michigan	All	Race	Hispanic	Alzheimer's Disease/Dementia	0.0918
State	Michigan	65+	Race	Native American	Alzheimer's Disease/Dementia	0.1014
State	Michigan	<65	Race	Native American	Alzheimer's Disease/Dementia	0.0207
State	Michigan	All	Race	Native American	Alzheimer's Disease/Dementia	0.0711
State	Michigan	65+	Race	non-Hispanic Black	Alzheimer's Disease/Dementia	0.191
[truncated: 11,828 more rows]

## Sheet: 2013 Chronic Conditions
Bene_Geo_Lvl	Bene_Geo_Desc	Bene_Age_Lvl	Bene_Demo_Lvl	Bene_Demo_Desc	Bene_Cond	Prvlnc
National	National	All	All	All	Alcohol Abuse	0.0191
National	National	<65	All	All	Alcohol Abuse	0.0517
National	National	65+	All	All	Alcohol Abuse	0.0121
National	National	65+	Race	Asian Pacific Islander	Alcohol Abuse	0.0047
National	National	<65	Race	Asian Pacific Islander	Alcohol Abuse	0.0243
National	National	All	Race	Asian Pacific Islander	Alcohol Abuse	0.0071
National	National	65+	Race	Hispanic	Alcohol Abuse	0.0128
National	National	<65	Race	Hispanic	Alcohol Abuse	0.0456
National	National	All	Race	Hispanic	Alcohol Abuse	0.0216
National	National	65+	Race	Native American	Alcohol Abuse	0.0264
National	National	<65	Race	Native American	Alcohol Abuse	0.0865
National	National	All	Race	Native American	Alcohol Abuse	0.0468
National	National	65+	Race	non-Hispanic Black	Alcohol Abuse	0.0176
National	National	<65	Race	non-Hispanic Black	Alcohol Abuse	0.0523
National	National	All	Race	non-Hispanic Black	Alcohol Abuse	0.0303
National	National	65+	Race	non-Hispanic White	Alcohol Abuse	0.0117
National	National	<65	Race	non-Hispanic White	Alcohol Abuse	0.0527
National	National	All	Race	non-Hispanic White	Alcohol Abuse	0.0178
National	National	65+	Sex	Female	Alcohol Abuse	0.0064
National	National	<65	Sex	Female	Alcohol Abuse	0.0341
National	National	All	Sex	Female	Alcohol Abuse	0.0107
National	National	65+	Sex	Male	Alcohol Abuse	0.0195
National	National	<65	Sex	Male	Alcohol Abuse	0.0677
National	National	All	Sex	Male	Alcohol Abuse	0.0296
State	Alabama	All	All	All	Alcohol Abuse	0.016
State	Alabama	<65	All	All	Alcohol Abuse	0.0363
State	Alabama	65+	All	All	Alcohol Abuse	0.01
State	Alabama	65+	Race	Asian Pacific Islander	Alcohol Abuse
State	Alabama	<65	Race	Asian Pacific Islander	Alcohol Abuse
State	Alabama	All	Race	Asian Pacific Islander	Alcohol Abuse	0.0053
State	Alabama	65+	Race	Hispanic	Alcohol Abuse	0.0099
State	Alabama	<65	Race	Hispanic	Alcohol Abuse	0.027
State	Alabama	All	Race	Hispanic	Alcohol Abuse	0.0156
State	Alabama	65+	Race	Native American	Alcohol Abuse
State	Alabama	<65	Race	Native American	Alcohol Abuse
State	Alabama	All	Race	Native American	Alcohol Abuse	0.0226
State	Alabama	65+	Race	non-Hispanic Black	Alcohol Abuse	0.0149
State	Alabama	<65	Race	non-Hispanic Black	Alcohol Abuse	0.0377
State	Alabama	All	Race	non-Hispanic Black	Alcohol Abuse	0.0245
State	Alabama	65+	Race	non-Hispanic White	Alcohol Abuse	0.0091
State	Alabama	<65	Race	non-Hispanic White	Alcohol Abuse	0.0358
State	Alabama	All	Race	non-Hispanic White	Alcohol Abuse	0.0139
State	Alabama	65+	Sex	Female	Alcohol Abuse	0.0044
State	Alabama	<65	Sex	Female	Alcohol Abuse	0.0196
State	Alabama	All	Sex	Female	Alcohol Abuse	0.0075
State	Alabama	65+	Sex	Male	Alcohol Abuse	0.0176
State	Alabama	<65	Sex	Male	Alcohol Abuse	0.0529
State	Alabama	All	Sex	Male	Alcohol Abuse	0.0267
County	Alabama : Madison	All	All	All	Alcohol Abuse	0.013
County	Alabama : Madison	<65	All	All	Alcohol Abuse	0.0372
County	Alabama : Madison	65+	All	All	Alcohol Abuse	0.0084
State	Alaska	All	All	All	Alcohol Abuse	0.0273
State	Alaska	<65	All	All	Alcohol Abuse	0.0775
State	Alaska	65+	All	All	Alcohol Abuse	0.0171
State	Alaska	65+	Race	Asian Pacific Islander	Alcohol Abuse
State	Alaska	<65	Race	Asian Pacific Islander	Alcohol Abuse
State	Alaska	All	Race	Asian Pacific Islander	Alcohol Abuse	0.007
State	Alaska	65+	Race	Hispanic	Alcohol Abuse	0.0096
State	Alaska	<65	Race	Hispanic	Alcohol Abuse	0.0568
State	Alaska	All	Race	Hispanic	Alcohol Abuse	0.0208
State	Alaska	65+	Race	Native American	Alcohol Abuse	0.0402
State	Alaska	<65	Race	Native American	Alcohol Abuse	0.1349
State	Alaska	All	Race	Native American	Alcohol Abuse	0.0638
State	Alaska	65+	Race	non-Hispanic Black	Alcohol Abuse	0.0124
State	Alaska	<65	Race	non-Hispanic Black	Alcohol Abuse	0.0527
State	Alaska	All	Race	non-Hispanic Black	Alcohol Abuse	0.0276
State	Alaska	65+	Race	non-Hispanic White	Alcohol Abuse	0.0145
State	Alaska	<65	Race	non-Hispanic White	Alcohol Abuse	0.0664
State	Alaska	All	Race	non-Hispanic White	Alcohol Abuse	0.0219
State	Alaska	65+	Sex	Female	Alcohol Abuse	0.011
State	Alaska	<65	Sex	Female	Alcohol Abuse	0.0641
State	Alaska	All	Sex	Female	Alcohol Abuse	0.0191
State	Alaska	65+	Sex	Male	Alcohol Abuse	0.0236
State	Alaska	<65	Sex	Male	Alcohol Abuse	0.089
State	Alaska	All	Sex	Male	Alcohol Abuse	0.0356
State	Arizona	All	All	All	Alcohol Abuse	0.0183
State	Arizona	<65	All	All	Alcohol Abuse	0.0518
State	Arizona	65+	All	All	Alcohol Abuse	0.0139
State	Arizona	65+	Race	Asian Pacific Islander	Alcohol Abuse	0.0048
State	Arizona	<65	Race	Asian Pacific Islander	Alcohol Abuse	0.0221
State	Arizona	All	Race	Asian Pacific Islander	Alcohol Abuse	0.007
State	Arizona	65+	Race	Hispanic	Alcohol Abuse	0.0133
State	Arizona	<65	Race	Hispanic	Alcohol Abuse	0.0438
State	Arizona	All	Race	Hispanic	Alcohol Abuse	0.0208
State	Arizona	65+	Race	Native American	Alcohol Abuse	0.038
State	Arizona	<65	Race	Native American	Alcohol Abuse	0.114
State	Arizona	All	Race	Native American	Alcohol Abuse	0.0583
State	Arizona	65+	Race	non-Hispanic Black	Alcohol Abuse	0.0129
State	Arizona	<65	Race	non-Hispanic Black	Alcohol Abuse	0.0411
State	Arizona	All	Race	non-Hispanic Black	Alcohol Abuse	0.0217
State	Arizona	65+	Race	non-Hispanic White	Alcohol Abuse	0.0133
State	Arizona	<65	Race	non-Hispanic White	Alcohol Abuse	0.048
State	Arizona	All	Race	non-Hispanic White	Alcohol Abuse	0.0165
State	Arizona	65+	Sex	Female	Alcohol Abuse	0.0083
State	Arizona	<65	Sex	Female	Alcohol Abuse	0.0342
State	Arizona	All	Sex	Female	Alcohol Abuse	0.0109
State	Arizona	65+	Sex	Male	Alcohol Abuse	0.0203
State	Arizona	<65	Sex	Male	Alcohol Abuse	0.0664
State	Arizona	All	Sex	Male	Alcohol Abuse	0.0265
County	Arizona : Maricopa	All	All	All	Alcohol Abuse	0.017
County	Arizona : Maricopa	<65	All	All	Alcohol Abuse	0.0493
County	Arizona : Maricopa	65+	All	All	Alcohol Abuse	0.0129
State	Arkansas	All	All	All	Alcohol Abuse	0.0139
State	Arkansas	<65	All	All	Alcohol Abuse	0.0341
State	Arkansas	65+	All	All	Alcohol Abuse	0.0083
State	Arkansas	65+	Race	Asian Pacific Islander	Alcohol Abuse
State	Arkansas	<65	Race	Asian Pacific Islander	Alcohol Abuse
State	Arkansas	All	Race	Asian Pacific Islander	Alcohol Abuse	0.0068
State	Arkansas	65+	Race	Hispanic	Alcohol Abuse	0.0101
State	Arkansas	<65	Race	Hispanic	Alcohol Abuse	0.0332
State	Arkansas	All	Race	Hispanic	Alcohol Abuse	0.0189
State	Arkansas	65+	Race	Native American	Alcohol Abuse	0.0117
State	Arkansas	<65	Race	Native American	Alcohol Abuse	0.0449
State	Arkansas	All	Race	Native American	Alcohol Abuse	0.0253
State	Arkansas	65+	Race	non-Hispanic Black	Alcohol Abuse	0.0117
State	Arkansas	<65	Race	non-Hispanic Black	Alcohol Abuse	0.0333
State	Arkansas	All	Race	non-Hispanic Black	Alcohol Abuse	0.0213
State	Arkansas	65+	Race	non-Hispanic White	Alcohol Abuse	0.008
State	Arkansas	<65	Race	non-Hispanic White	Alcohol Abuse	0.0345
State	Arkansas	All	Race	non-Hispanic White	Alcohol Abuse	0.0129
State	Arkansas	65+	Sex	Female	Alcohol Abuse	0.004
State	Arkansas	<65	Sex	Female	Alcohol Abuse	0.0217
State	Arkansas	All	Sex	Female	Alcohol Abuse	0.0074
State	Arkansas	65+	Sex	Male	Alcohol Abuse	0.0139
State	Arkansas	<65	Sex	Male	Alcohol Abuse	0.0457
State	Arkansas	All	Sex	Male	Alcohol Abuse	0.0218
County	Arkansas : Pulaski	All	All	All	Alcohol Abuse	0.0175
County	Arkansas : Pulaski	<65	All	All	Alcohol Abuse	0.0403
County	Arkansas : Pulaski	65+	All	All	Alcohol Abuse	0.011
State	California	All	All	All	Alcohol Abuse	0.0204
State	California	<65	All	All	Alcohol Abuse	0.0515
State	California	65+	All	All	Alcohol Abuse	0.0139
State	California	65+	Race	Asian Pacific Islander	Alcohol Abuse	0.0041
State	California	<65	Race	Asian Pacific Islander	Alcohol Abuse	0.0209
State	California	All	Race	Asian Pacific Islander	Alcohol Abuse	0.0059
State	California	65+	Race	Hispanic	Alcohol Abuse	0.0142
State	California	<65	Race	Hispanic	Alcohol Abuse	0.0456
State	California	All	Race	Hispanic	Alcohol Abuse	0.0224
State	California	65+	Race	Native American	Alcohol Abuse	0.0261
State	California	<65	Race	Native American	Alcohol Abuse	0.0795
State	California	All	Race	Native American	Alcohol Abuse	0.0455
State	California	65+	Race	non-Hispanic Black	Alcohol Abuse	0.0214
State	California	<65	Race	non-Hispanic Black	Alcohol Abuse	0.053
State	California	All	Race	non-Hispanic Black	Alcohol Abuse	0.0338
State	California	65+	Race	non-Hispanic White	Alcohol Abuse	0.0151
State	California	<65	Race	non-Hispanic White	Alcohol Abuse	0.0578
State	California	All	Race	non-Hispanic White	Alcohol Abuse	0.021
State	California	65+	Sex	Female	Alcohol Abuse	0.0082
State	California	<65	Sex	Female	Alcohol Abuse	0.0354
State	California	All	Sex	Female	Alcohol Abuse	0.0121
State	California	65+	Sex	Male	Alcohol Abuse	0.0212
State	California	<65	Sex	Male	Alcohol Abuse	0.0649
State	California	All	Sex	Male	Alcohol Abuse	0.03
County	California : Los Angeles	All	All	All	Alcohol Abuse	0.0188
County	California : Los Angeles	<65	All	All	Alcohol Abuse	0.0507
County	California : Los Angeles	65+	All	All	Alcohol Abuse	0.0124
State	Colorado	All	All	All	Alcohol Abuse	0.019
State	Colorado	<65	All	All	Alcohol Abuse	0.0551
State	Colorado	65+	All	All	Alcohol Abuse	0.012
State	Colorado	65+	Race	Asian Pacific Islander	Alcohol Abuse	0.0035
State	Colorado	<65	Race	Asian Pacific Islander	Alcohol Abuse	0.0289
State	Colorado	All	Race	Asian Pacific Islander	Alcohol Abuse	0.0084
State	Colorado	65+	Race	Hispanic	Alcohol Abuse	0.0182
State	Colorado	<65	Race	Hispanic	Alcohol Abuse	0.0601
State	Colorado	All	Race	Hispanic	Alcohol Abuse	0.0322
State	Colorado	65+	Race	Native American	Alcohol Abuse	0.0339
State	Colorado	<65	Race	Native American	Alcohol Abuse	0.1093
State	Colorado	All	Race	Native American	Alcohol Abuse	0.0646
State	Colorado	65+	Race	non-Hispanic Black	Alcohol Abuse	0.0198
State	Colorado	<65	Race	non-Hispanic Black	Alcohol Abuse	0.061
State	Colorado	All	Race	non-Hispanic Black	Alcohol Abuse	0.0355
State	Colorado	65+	Race	non-Hispanic White	Alcohol Abuse	0.0113
State	Colorado	<65	Race	non-Hispanic White	Alcohol Abuse	0.0535
State	Colorado	All	Race	non-Hispanic White	Alcohol Abuse	0.017
State	Colorado	65+	Sex	Female	Alcohol Abuse	0.0069
State	Colorado	<65	Sex	Female	Alcohol Abuse	0.0369
State	Colorado	All	Sex	Female	Alcohol Abuse	0.0112
State	Colorado	65+	Sex	Male	Alcohol Abuse	0.0181
State	Colorado	<65	Sex	Male	Alcohol Abuse	0.0712
State	Colorado	All	Sex	Male	Alcohol Abuse	0.028
County	Colorado : Denver	All	All	All	Alcohol Abuse	0.0347
County	Colorado : Denver	<65	All	All	Alcohol Abuse	0.0823
County	Colorado : Denver	65+	All	All	Alcohol Abuse	0.0212
State	Connecticut	All	All	All	Alcohol Abuse	0.0248
State	Connecticut	<65	All	All	Alcohol Abuse	0.0786
State	Connecticut	65+	All	All	Alcohol Abuse	0.0155
State	Connecticut	65+	Race	Asian Pacific Islander	Alcohol Abuse	0.0077
State	Connecticut	<65	Race	Asian Pacific Islander	Alcohol Abuse	0.0373
State	Connecticut	All	Race	Asian Pacific Islander	Alcohol Abuse	0.0124
State	Connecticut	65+	Race	Hispanic	Alcohol Abuse	0.0198
State	Connecticut	<65	Race	Hispanic	Alcohol Abuse	0.0662
State	Connecticut	All	Race	Hispanic	Alcohol Abuse	0.0382
State	Connecticut	65+	Race	Native American	Alcohol Abuse
State	Connecticut	<65	Race	Native American	Alcohol Abuse
State	Connecticut	All	Race	Native American	Alcohol Abuse	0.033
State	Connecticut	65+	Race	non-Hispanic Black	Alcohol Abuse	0.0224
State	Connecticut	<65	Race	non-Hispanic Black	Alcohol Abuse	0.0729
State	Connecticut	All	Race	non-Hispanic Black	Alcohol Abuse	0.0395
State	Connecticut	65+	Race	non-Hispanic White	Alcohol Abuse	0.015
State	Connecticut	<65	Race	non-Hispanic White	Alcohol Abuse	0.0838
State	Connecticut	All	Race	non-Hispanic White	Alcohol Abuse	0.023
State	Connecticut	65+	Sex	Female	Alcohol Abuse	0.0088
State	Connecticut	<65	Sex	Female	Alcohol Abuse	0.0568
State	Connecticut	All	Sex	Female	Alcohol Abuse	0.0149
State	Connecticut	65+	Sex	Male	Alcohol Abuse	0.0249
State	Connecticut	<65	Sex	Male	Alcohol Abuse	0.0995
State	Connecticut	All	Sex	Male	Alcohol Abuse	0.038
County	Connecticut : Fairfield	All	All	All	Alcohol Abuse	0.0196
County	Connecticut : Fairfield	<65	All	All	Alcohol Abuse	0.058
County	Connecticut : Fairfield	65+	All	All	Alcohol Abuse	0.0148
State	Delaware	All	All	All	Alcohol Abuse	0.0194
State	Delaware	<65	All	All	Alcohol Abuse	0.0518
State	Delaware	65+	All	All	Alcohol Abuse	0.0137
State	Delaware	65+	Race	Asian Pacific Islander	Alcohol Abuse
State	Delaware	<65	Race	Asian Pacific Islander	Alcohol Abuse
State	Delaware	All	Race	Asian Pacific Islander	Alcohol Abuse
State	Delaware	65+	Race	Hispanic	Alcohol Abuse	0.0145
State	Delaware	<65	Race	Hispanic	Alcohol Abuse	0.0345
State	Delaware	All	Race	Hispanic	Alcohol Abuse	0.0212
State	Delaware	65+	Race	Native American	Alcohol Abuse
State	Delaware	<65	Race	Native American	Alcohol Abuse
State	Delaware	All	Race	Native American	Alcohol Abuse
State	Delaware	65+	Race	non-Hispanic Black	Alcohol Abuse	0.0155
State	Delaware	<65	Race	non-Hispanic Black	Alcohol Abuse	0.047
State	Delaware	All	Race	non-Hispanic Black	Alcohol Abuse	0.0254
State	Delaware	65+	Race	non-Hispanic White	Alcohol Abuse	0.0137
State	Delaware	<65	Race	non-Hispanic White	Alcohol Abuse	0.0561
State	Delaware	All	Race	non-Hispanic White	Alcohol Abuse	0.0185
State	Delaware	65+	Sex	Female	Alcohol Abuse	0.0075
State	Delaware	<65	Sex	Female	Alcohol Abuse	0.0314
State	Delaware	All	Sex	Female	Alcohol Abuse	0.0107
State	Delaware	65+	Sex	Male	Alcohol Abuse	0.0218
State	Delaware	<65	Sex	Male	Alcohol Abuse	0.0725
State	Delaware	All	Sex	Male	Alcohol Abuse	0.0303
County	Delaware : New Castle	All	All	All	Alcohol Abuse	0.0219
County	Delaware : New Castle	<65	All	All	Alcohol Abuse	0.0588
County	Delaware : New Castle	65+	All	All	Alcohol Abuse	0.0149
State	District of Columbia	All	All	All	Alcohol Abuse	0.0332
State	District of Columbia	<65	All	All	Alcohol Abuse	0.0796
State	District of Columbia	65+	All	All	Alcohol Abuse	0.0202
State	District of Columbia	65+	Race	Asian Pacific Islander	Alcohol Abuse
State	District of Columbia	<65	Race	Asian Pacific Islander	Alcohol Abuse
State	District of Columbia	All	Race	Asian Pacific Islander	Alcohol Abuse
State	District of Columbia	65+	Race	Hispanic	Alcohol Abuse	0.0195
State	District of Columbia	<65	Race	Hispanic	Alcohol Abuse	0.0742
State	District of Columbia	All	Race	Hispanic	Alcohol Abuse	0.0295
State	District of Columbia	65+	Race	Native American	Alcohol Abuse
State	District of Columbia	<65	Race	Native American	Alcohol Abuse
State	District of Columbia	All	Race	Native American	Alcohol Abuse
State	District of Columbia	65+	Race	non-Hispanic Black	Alcohol Abuse	0.0241
State	District of Columbia	<65	Race	non-Hispanic Black	Alcohol Abuse	0.08
State	District of Columbia	All	Race	non-Hispanic Black	Alcohol Abuse	0.0404
State	District of Columbia	65+	Race	non-Hispanic White	Alcohol Abuse	0.0148
State	District of Columbia	<65	Race	non-Hispanic White	Alcohol Abuse	0.0774
State	District of Columbia	All	Race	non-Hispanic White	Alcohol Abuse	0.0186
State	District of Columbia	65+	Sex	Female	Alcohol Abuse	0.0102
State	District of Columbia	<65	Sex	Female	Alcohol Abuse	0.0528
State	District of Columbia	All	Sex	Female	Alcohol Abuse	0.0179
State	District of Columbia	65+	Sex	Male	Alcohol Abuse	0.0355
State	District of Columbia	<65	Sex	Male	Alcohol Abuse	0.1044
State	District of Columbia	All	Sex	Male	Alcohol Abuse	0.054
State	Florida	All	All	All	Alcohol Abuse	0.0193
State	Florida	<65	All	All	Alcohol Abuse	0.0521
State	Florida	65+	All	All	Alcohol Abuse	0.0142
State	Florida	65+	Race	Asian Pacific Islander	Alcohol Abuse	0.0057
State	Florida	<65	Race	Asian Pacific Islander	Alcohol Abuse	0.0288
State	Florida	All	Race	Asian Pacific Islander	Alcohol Abuse	0.0086
State	Florida	65+	Race	Hispanic	Alcohol Abuse	0.0097
State	Florida	<65	Race	Hispanic	Alcohol Abuse	0.0352
State	Florida	All	Race	Hispanic	Alcohol Abuse	0.015
State	Florida	65+	Race	Native American	Alcohol Abuse	0.0229
State	Florida	<65	Race	Native American	Alcohol Abuse	0.0648
State	Florida	All	Race	Native American	Alcohol Abuse	0.0372
State	Florida	65+	Race	non-Hispanic Black	Alcohol Abuse	0.015
State	Florida	<65	Race	non-Hispanic Black	Alcohol Abuse	0.0418
State	Florida	All	Race	non-Hispanic Black	Alcohol Abuse	0.0247
State	Florida	65+	Race	non-Hispanic White	Alcohol Abuse	0.0147
State	Florida	<65	Race	non-Hispanic White	Alcohol Abuse	0.0596
State	Florida	All	Race	non-Hispanic White	Alcohol Abuse	0.0195
State	Florida	65+	Sex	Female	Alcohol Abuse	0.0083
State	Florida	<65	Sex	Female	Alcohol Abuse	0.0348
State	Florida	All	Sex	Female	Alcohol Abuse	0.0114
State	Florida	65+	Sex	Male	Alcohol Abuse	0.0217
State	Florida	<65	Sex	Male	Alcohol Abuse	0.0676
State	Florida	All	Sex	Male	Alcohol Abuse	0.029
County	Florida : Duval	All	All	All	Alcohol Abuse	0.0218
County	Florida : Duval	<65	All	All	Alcohol Abuse	0.0517
County	Florida : Duval	65+	All	All	Alcohol Abuse	0.015
State	Georgia	All	All	All	Alcohol Abuse	0.0181
State	Georgia	<65	All	All	Alcohol Abuse	0.0417
State	Georgia	65+	All	All	Alcohol Abuse	0.0122
State	Georgia	65+	Race	Asian Pacific Islander	Alcohol Abuse	0.0048
State	Georgia	<65	Race	Asian Pacific Islander	Alcohol Abuse	0.0114
State	Georgia	All	Race	Asian Pacific Islander	Alcohol Abuse	0.0057
State	Georgia	65+	Race	Hispanic	Alcohol Abuse	0.0087
State	Georgia	<65	Race	Hispanic	Alcohol Abuse	0.0309
State	Georgia	All	Race	Hispanic	Alcohol Abuse	0.0146
State	Georgia	65+	Race	Native American	Alcohol Abuse
State	Georgia	<65	Race	Native American	Alcohol Abuse
State	Georgia	All	Race	Native American	Alcohol Abuse	0.0372
State	Georgia	65+	Race	non-Hispanic Black	Alcohol Abuse	0.0167
State	Georgia	<65	Race	non-Hispanic Black	Alcohol Abuse	0.0415
State	Georgia	All	Race	non-Hispanic Black	Alcohol Abuse	0.0261
State	Georgia	65+	Race	non-Hispanic White	Alcohol Abuse	0.0114
State	Georgia	<65	Race	non-Hispanic White	Alcohol Abuse	0.0428
State	Georgia	All	Race	non-Hispanic White	Alcohol Abuse	0.0161
State	Georgia	65+	Sex	Female	Alcohol Abuse	0.0063
State	Georgia	<65	Sex	Female	Alcohol Abuse	0.0254
State	Georgia	All	Sex	Female	Alcohol Abuse	0.0097
State	Georgia	65+	Sex	Male	Alcohol Abuse	0.0199
State	Georgia	<65	Sex	Male	Alcohol Abuse	0.057
State	Georgia	All	Sex	Male	Alcohol Abuse	0.0285
County	Georgia : Fulton	All	All	All	Alcohol Abuse	0.0218
County	Georgia : Fulton	<65	All	All	Alcohol Abuse	0.0549
County	Georgia : Fulton	65+	All	All	Alcohol Abuse	0.0145
State	Hawaii	All	All	All	Alcohol Abuse	0.0134
State	Hawaii	<65	All	All	Alcohol Abuse	0.0377
State	Hawaii	65+	All	All	Alcohol Abuse	0.0101
State	Hawaii	65+	Race	Asian Pacific Islander	Alcohol Abuse	0.0062
State	Hawaii	<65	Race	Asian Pacific Islander	Alcohol Abuse	0.0259
State	Hawaii	All	Race	Asian Pacific Islander	Alcohol Abuse	0.0081
State	Hawaii	65+	Race	Hispanic	Alcohol Abuse	0.0127
State	Hawaii	<65	Race	Hispanic	Alcohol Abuse	0.037
State	Hawaii	All	Race	Hispanic	Alcohol Abuse	0.0176
State	Hawaii	65+	Race	Native American	Alcohol Abuse
State	Hawaii	<65	Race	Native American	Alcohol Abuse
State	Hawaii	All	Race	Native American	Alcohol Abuse
State	Hawaii	65+	Race	non-Hispanic Black	Alcohol Abuse
State	Hawaii	<65	Race	non-Hispanic Black	Alcohol Abuse
State	Hawaii	All	Race	non-Hispanic Black	Alcohol Abuse	0.0207
State	Hawaii	65+	Race	non-Hispanic White	Alcohol Abuse	0.0182
State	Hawaii	<65	Race	non-Hispanic White	Alcohol Abuse	0.0549
State	Hawaii	All	Race	non-Hispanic White	Alcohol Abuse	0.0235
State	Hawaii	65+	Sex	Female	Alcohol Abuse	0.0049
State	Hawaii	<65	Sex	Female	Alcohol Abuse	0.0249
State	Hawaii	All	Sex	Female	Alcohol Abuse	0.0067
State	Hawaii	65+	Sex	Male	Alcohol Abuse	0.0163
State	Hawaii	<65	Sex	Male	Alcohol Abuse	0.0465
State	Hawaii	All	Sex	Male	Alcohol Abuse	0.0208
State	Idaho	All	All	All	Alcohol Abuse	0.0178
State	Idaho	<65	All	All	Alcohol Abuse	0.0506
State	Idaho	65+	All	All	Alcohol Abuse	0.0109
State	Idaho	65+	Race	Asian Pacific Islander	Alcohol Abuse
State	Idaho	<65	Race	Asian Pacific Islander	Alcohol Abuse
State	Idaho	All	Race	Asian Pacific Islander	Alcohol Abuse	0.0136
State	Idaho	65+	Race	Hispanic	Alcohol Abuse	0.0125
State	Idaho	<65	Race	Hispanic	Alcohol Abuse	0.0467
State	Idaho	All	Race	Hispanic	Alcohol Abuse	0.024
[truncated: 13,482 more rows]

## Sheet: 2014 Chronic Conditions
Bene_Geo_Lvl	Bene_Geo_Desc	Bene_Age_Lvl	Bene_Demo_Lvl	Bene_Demo_Desc	Bene_Cond	Prvlnc
[truncated: 15,213 more rows]

[truncated: 6 more sheets: 2015 Chronic Conditions, 2016 Chronic Conditions, 2017 Chronic Conditions, 2018 Chronic Conditions, BRFSS__Weight Data, Population]
